# Supplementary material for: Transcriptional Regulation of the Acer truncatum B. Response to Drought and the Contribution of AtruNAC36 to Drought Tolerance
Source: Antioxidants (Basel). 2023 Jun 24;12(7):1339. doi: 10.3390/antiox12071339 (PMC10376542; doi:10.3390/antiox12071339)
Supplement: Supplementary file 1 [file antioxidants-12-01339-s001.zip › Supplementary Files/Table S1-S9.xlsx]

## Sheet: Table S1
Table S1. The primers were used in present study
Gene name	Forward primers (5' to 3')	Reverse primers (5' to 3')	Purpose
ActruNAC36(Atru.chr5.3491)	GGAAGGCAACATCCTTGAAA	ATTGCCGGAATCATCTCATC	qRT-PCR
Atru.chr7.1057	ATGGCCACTGGAAGAAATTG	GCAGAACCGAAAGCAAACTC
Atru.chr9.1574	CTGTTGGTGATTGTGGTTCG	CAGCAGTTTTCGTGCCTACA
Atru.chr1.144	GTGAAAGCGGTGTCTGGTTT	TGACCTCCTCATCCATCCTC
Atru.chr1.2580	GTGGAGGAAGTATGGGCAGA	GCTGGAACATCATGGTTGTG
Atru.chr1.3172	GGAGCTTGTGGAGTTGAAGC	TGTGTCCACCGTGTTCCTAA
Atru.chr13.381	GCAAGCTCAAGGAAAGGTTG	GGCAAGTTGAGTTTGGCTTC
Atru.chr8.1096	GGCTGGTATGGAGAAGACCA	CCAACCCTGTTTGAATGCTT
18S	GAGGTAGCTTCGGGCGCAACT	GCAGGTTAGCGAAATGCGATAC
35S:YFP-ActruNAC36	GGGGACAACTTTGTACAAAAAAGTTGGAATGACAACAGAACTTAAGCTTCCAG	GGCGGCCGCACAACTTTGTACAAGAAAGTTGGGTACTAGAAATTCAAGATGTTAGCATAA	Gene clone
pGBKT7-ActruNAC36	CATGGAGGCCGAATTCATGACAACAGAACTTAAGCTTCCAG	GCAGGTCGACGGATCCCTAGAAATTCAAGATGTTAGCATAA
pGBKT7-ActruNAC36-N	CATGGAGGCCGAATTCATGACAACAGAACTTAAGCTTCCAG	GCAGGTCGACGGATCCTGCCTTCCTGTATATCTTGCACA
pGBKT7-ActruNAC36-C	CATGGAGGCCGAATTCACATCCTTGAAAGTCCTGGAAC	GCAGGTCGACGGATCCCTAGAAATTCAAGATGTTAGCATAA
35S:ActruNAC36	GGACTCTTGACCATGATGACAACAGAACTTAAGCTTCCAG	TTCTCCTTTACTAGTCTAGAAATTCAAGATGTTAGCATAA
pGADT7-Rec2-AtruNAC36	TGGCCATTATGGCCCGGGGATGACAACAGAACTTAAGCTTCCAG	GACATGTTTTTTCCCGGGCTAGAAATTCAAGATGTTAGCATAA
pHIS2-R	AATTCCGTACGTACGTAGAGCT	CTACGTACGTACGG	Yeast-one-Hybrid
pHIS2-RM1	AATTCCGCCCGCCCGCCGAGCT	CGGCGGGCGGGCGG
pHIS2-RM2	AATTCAATAAATAAATAGAGCT	CTATTTATTTATTG

## Sheet: Table S2
Table S2. Overview of RNA-Seq data of A. truncatum under drought stress
Samples	Raw reads	Mapped reads	Clean reads	Clean bases	GC Content	Q30
0d-1	43018198	0.9037	21509099	6389468684	0.4269	0.9191
0d-2	42906120	0.5995	21453060	6355285858	0.4256	0.9171
0d-3	42640290	0.9038	21320145	6286241612	0.425	0.9202
3d-1	43959546	0.9072	21979773	6512758000	0.4249	0.9233
3d-2	43891732	0.9081	21945866	6506250072	0.4248	0.9214
3d-3	41275962	0.9082	20637981	6138378796	0.4298	0.9218
7d-1	44814836	0.9216	22407418	6693489774	0.4305	0.9515
7d-2	47909382	0.9112	23954691	7050652354	0.4253	0.9237
7d-3	45529968	0.9146	22764984	6758516132	0.4258	0.9379
12d-1	43592824	0.8962	21796412	6474516672	0.421	0.913
12d-2	44543582	0.9013	22271791	6602994758	0.4195	0.9169
12d-3	44801852	0.8953	22400926	6619831726	0.4188	0.9138
RW-1	44473434	0.9071	22236717	6589826492	0.426	0.9229
RW-2	43947002	0.9044	21973501	6525242134	0.4256	0.9145
RW-3	44358356	0.9013	22179178	6578033912	0.4226	0.9173

## Sheet: Table S3
Table S3. DEGs identification in A. truncatum under drought stress
Comparison group	Up-regulated genes / TF	Down-regulated genes / TF
3d/0d	1193 / 81	753 / 15
7d/0d	1158 / 101	1464 / 55
12d/0d	1639 / 124	2335 / 107
RW/0d	918 / 40	1105 / 66
7d/3d	1353 / 88	2041 / 104
12d/7d	1112 / 54	1566 / 77
RW/12d	2913 / 117	2210 / 166
12d/3d	1744 / 111	2921 / 153
RW/3d	1176 / 45	1780 / 125
RW/7d	1801 / 54	1675 / 147

## Sheet: Table S4
Table S4. TFs identified in DEGs.
Gene family	Number	Gene
AP2/ERF-AP2	47	Acer_truncatum_newGene_8834	Acer_truncatum_newGene_9328	Acer_truncatum_newGene_9331	Atru.chr1.1042	Atru.chr1.2813	Atru.chr1.3472	Atru.chr1.531	Atru.chr1.532	Atru.chr1.847	Atru.chr1.918	Atru.chr1.919	Atru.chr1.920	Atru.chr10.1810	Atru.chr10.1812	Atru.chr10.2341	Atru.chr11.1347	Atru.chr12.109	Atru.chr12.1416	Atru.chr12.1674	Atru.chr12.625	Atru.chr13.1231	Atru.chr13.2060	Atru.chr13.381	Atru.chr13.731	Atru.chr13.875	Atru.chr2.2281	Atru.chr3.1064	Atru.chr4.2915	Atru.chr4.691	Atru.chr5.1089	Atru.chr5.1663	Atru.chr6.1918	Atru.chr6.2697	Atru.chr6.2945	Atru.chr6.3013	Atru.chr7.1146	Atru.chr7.1432	Atru.chr7.1745	Atru.chr7.1746	Atru.chr7.1994	Atru.chr7.2092	Atru.chr7.603	Atru.chr7.86	Atru.chr8.1902	Atru.chr9.1249	Atru.chr9.1932	Atru.chr9.2058
B3	10	Acer_truncatum_newGene_5787	Acer_truncatum_newGene_5797	Atru.chr1.3796	Atru.chr10.2294	Atru.chr13.654	Atru.chr5.2734	Atru.chr5.2832	Atru.chr5.2852	Atru.chr6.323	Atru.chr9.727
B3-ARF	10	Acer_truncatum_newGene_6537	Acer_truncatum_newGene_6808	Atru.chr10.1070	Atru.chr11.2517	Atru.chr12.762	Atru.chr12.786	Atru.chr13.323	Atru.chr6.243	Atru.chr8.1864	Atru.chr9.1935
BBR-BPC	1	Atru.chr6.1570
bHLH	37	Acer_truncatum_newGene_10812	Acer_truncatum_newGene_1269	Acer_truncatum_newGene_3067	Acer_truncatum_newGene_6390	Acer_truncatum_newGene_8074	Acer_truncatum_newGene_9168	Atru.chr1.1403	Atru.chr1.1450	Atru.chr1.1691	Atru.chr10.1678_Atru.chr10.1679	Atru.chr10.2107	Atru.chr10.2109	Atru.chr11.1829	Atru.chr13.1109	Atru.chr13.723	Atru.chr13.940	Atru.chr2.3184	Atru.chr3.1117	Atru.chr3.1118	Atru.chr3.599	Atru.chr4.1713	Atru.chr4.2565	Atru.chr5.3033	Atru.chr5.3376	Atru.chr5.775	Atru.chr5.850	Atru.chr6.1463	Atru.chr6.1657	Atru.chr6.1707	Atru.chr6.1895	Atru.chr6.1903	Atru.chr6.2013	Atru.chr6.2982	Atru.chr6.3130	Atru.chr7.953	Atru.chr9.2450	Atru.chr9.845
bZIP	24	Acer_truncatum_newGene_321	Acer_truncatum_newGene_3610	Acer_truncatum_newGene_5038	Acer_truncatum_newGene_5729	Acer_truncatum_newGene_7915	Atru.chr11.1506	Atru.chr11.2555	Atru.chr12.175	Atru.chr13.2195	Atru.chr13.413	Atru.chr13.414	Atru.chr2.2340	Atru.chr2.814	Atru.chr3.3257	Atru.chr4.3026	Atru.chr4.315	Atru.chr4.3191	Atru.chr5.3067	Atru.chr5.3161	Atru.chr5.3173	Atru.chr5.613	Atru.chr6.2523	Atru.chr6.2838	Atru.chr7.2391
C2C2-CO-like	4	Atru.chr11.2401	Atru.chr11.289	Atru.chr7.580	Atru.chr9.837
C2C2-Dof	9	Atru.chr1.3656	Atru.chr10.1668	Atru.chr10.1844	Atru.chr10.1953	Atru.chr12.458	Atru.chr2.1539	Atru.chr3.3719	Atru.chr9.2481	Atru.chr9.449
C2C2-GATA	2	Atru.chr1.3500	Atru.chr2.1331
C2C2-LSD	1	Atru.chr6.1743
C2C2-YABBY	4	Acer_truncatum_newGene_5157	Atru.chr11.2062	Atru.chr7.1132	Atru.chr9.1387
C2H2	21	Atru.chr1.1028	Atru.chr10.2044	Atru.chr10.2399	Atru.chr11.1665	Atru.chr12.886	Atru.chr13.304	Atru.chr13.517	Atru.chr13.732	Atru.chr13.816	Atru.chr3.3388	Atru.chr3.3506	Atru.chr3.3513	Atru.chr3.3824	Atru.chr3.544	Atru.chr4.28	Atru.chr5.1520	Atru.chr5.2378	Atru.chr7.1093	Atru.chr9.1307	Atru.chr9.1588	Atru.chr9.385
C3H	12	Acer_truncatum_newGene_7070	Atru.chr1.1606	Atru.chr1.1657	Atru.chr1.4091	Atru.chr11.2628	Atru.chr12.46	Atru.chr5.3162	Atru.chr6.2469	Atru.chr7.1512	Atru.chr7.2039	Atru.chr8.1095	Atru.chr8.2539
CAMTA	1	Atru.chr4.2977
CPP	5	Acer_truncatum_newGene_4722	Acer_truncatum_newGene_9818	Atru.chr4.2387	Atru.chr7.1370	Atru.chr7.2141
CSD	1	Atru.chr13.1390
DBB	1	Atru.chr2.1936
DBP	2	Atru.chr5.917	Atru.chr7.268
E2F-DP	3	Atru.chr13.306	Atru.chr8.1394	Atru.chr9.2396
EIL	2	Atru.chr12.1125	Atru.chr3.2868
FAR1	5	Atru.chr1.251	Atru.chr3.1213	Atru.chr3.2441	Atru.chr4.2343	Atru.chr5.2454
GARP-ARR-B	2	Acer_truncatum_newGene_7987	Atru.chr6.1768
GARP-G2-like	13	Atru.chr11.1341	Atru.chr11.1770	Atru.chr12.83	Atru.chr13.590	Atru.chr2.1002	Atru.chr2.1317	Atru.chr3.4093	Atru.chr4.1708	Atru.chr5.2816	Atru.chr6.1581	Atru.chr6.2024	Atru.chr7.1267	Atru.chr8.1073
GeBP	1	Acer_truncatum_newGene_9649
GRAS	18	Acer_truncatum_newGene_2669	Acer_truncatum_newGene_7105	Atru.chr1.2351	Atru.chr1.374	Atru.chr1.388	Atru.chr1.91	Atru.chr11.2470	Atru.chr11.2499	Atru.chr12.423	Atru.chr2.3140	Atru.chr3.1010	Atru.chr3.3980	Atru.chr3.536	Atru.chr3.566	Atru.chr5.254	Atru.chr6.3113	Atru.chr7.1265	Atru.chr9.1546
GRF	4	Atru.chr12.1872	Atru.chr12.2371	Atru.chr13.871	Atru.chr9.1853
HB-BELL	2	Atru.chr5.3087	Atru.chr8.1350
HB-HD-ZIP	15	Acer_truncatum_newGene_11591	Acer_truncatum_newGene_3332	Atru.chr1.3511	Atru.chr10.853	Atru.chr11.1833	Atru.chr11.2697	Atru.chr12.2356	Atru.chr13.1118	Atru.chr3.1081	Atru.chr5.741	Atru.chr6.1513	Atru.chr8.1134	Atru.chr8.125	Atru.chr9.1261	Atru.chr9.2320
HB-KNOX	1	Atru.chr9.1508
HB-other	3	Atru.chr6.2926	Atru.chr7.1043	Atru.chr7.2389
HB-WOX	1	Atru.chr9.1742
HRT	1	Atru.chr7.1561
HSF	13	Atru.chr1.485	Atru.chr11.844	Atru.chr11.845	Atru.chr11.850	Atru.chr13.712	Atru.chr3.331	Atru.chr4.2363	Atru.chr5.1519	Atru.chr7.1099	Atru.chr7.1350	Atru.chr7.1619	Atru.chr8.1635	Atru.chr9.1563
LIM	2	Atru.chr12.263	Atru.chr13.838
LOB	10	Atru.chr1.1708	Atru.chr1.183	Atru.chr12.147	Atru.chr12.87	Atru.chr3.159	Atru.chr3.188	Atru.chr3.3711	Atru.chr3.419	Atru.chr5.318	Atru.chr6.2841
MADS-MIKC	7	Acer_truncatum_newGene_8190	Atru.chr1.557	Atru.chr1.563	Atru.chr11.1590	Atru.chr3.1180	Atru.chr5.369	Atru.chr9.474
MYB	46	Acer_truncatum_newGene_3563	Acer_truncatum_newGene_6997	Acer_truncatum_newGene_8090	Atru.chr1.1799	Atru.chr1.1852	Atru.chr1.1943	Atru.chr1.3942	Atru.chr1.3944	Atru.chr1.3948	Atru.chr1.668	Atru.chr1.673	Atru.chr10.2024	Atru.chr11.1264	Atru.chr11.1835	Atru.chr11.2033	Atru.chr11.2660	Atru.chr12.1051	Atru.chr12.1521	Atru.chr13.1660	Atru.chr13.621	Atru.chr13.764	Atru.chr3.1304	Atru.chr3.250	Atru.chr3.2730	Atru.chr3.3183	Atru.chr3.3187	Atru.chr4.2962	Atru.chr4.3107	Atru.chr5.1043	Atru.chr5.477	Atru.chr5.704	Atru.chr7.1680	Atru.chr7.1853	Atru.chr7.2153	Atru.chr7.2626	Atru.chr8.151	Atru.chr8.1979	Atru.chr8.2205	Atru.chr9.1281	Atru.chr9.1403	Atru.chr9.1763	Atru.chr9.185	Atru.chr9.2126	Atru.chr9.2462	Atru.chr9.2556	Atru.chr9.777
MYB-related	22	Acer_truncatum_newGene_6998	Atru.chr1.125	Atru.chr1.2156	Atru.chr10.1974	Atru.chr11.1921	Atru.chr11.2693	Atru.chr13.453	Atru.chr13.462	Atru.chr3.3574	Atru.chr3.3575	Atru.chr3.4069	Atru.chr3.595	Atru.chr5.3023	Atru.chr5.553	Atru.chr5.641	Atru.chr5.844	Atru.chr6.3448	Atru.chr7.1051	Atru.chr7.1567	Atru.chr8.2542	Atru.chr9.1270	Atru.chr9.1574
NAC	37	Acer_truncatum_newGene_9641	Acer_truncatum_newGene_9643	Acer_truncatum_newGene_9656	Atru.chr1.1577	Atru.chr1.2134	Atru.chr10.1783	Atru.chr10.1961	Atru.chr11.1662	Atru.chr11.1751	Atru.chr12.2472	Atru.chr13.1512	Atru.chr13.2617	Atru.chr13.726	Atru.chr2.1261	Atru.chr2.1264	Atru.chr2.1877	Atru.chr2.2764	Atru.chr2.2766	Atru.chr3.3158	Atru.chr3.3189	Atru.chr3.777	Atru.chr4.1092	Atru.chr4.1357	Atru.chr5.1715	Atru.chr5.3491	Atru.chr5.758	Atru.chr5.796	Atru.chr6.2042	Atru.chr6.2618	Atru.chr6.2865	Atru.chr6.884	Atru.chr6.93	Atru.chr7.1496	Atru.chr8.301	Atru.chr9.1390	Atru.chr9.1829	Atru.chr9.1856
NF-YA	5	Acer_truncatum_newGene_9766	Atru.chr1.1054	Atru.chr1.3899	Atru.chr11.2622	Atru.chr8.1326
NF-YB	4	Acer_truncatum_newGene_9038	Atru.chr4.371	Atru.chr5.1227	Atru.chr6.3397
OFP	5	Atru.chr1.2520	Atru.chr12.1059	Atru.chr3.3144	Atru.chr8.1398	Atru.chr8.1399
PLATZ	5	Atru.chr12.1924	Atru.chr13.24	Atru.chr3.3494	Atru.chr6.1682	Atru.chr8.1706
RWP-RK	1	Atru.chr9.1944
SBP	9	Acer_truncatum_newGene_6858	Acer_truncatum_newGene_6878	Atru.chr11.1593	Atru.chr11.2351	Atru.chr2.2435	Atru.chr5.210	Atru.chr6.1824	Atru.chr6.2956	Atru.chr9.490
SRS	1	Atru.chr12.1332
TCP	4	Atru.chr1.549	Atru.chr5.380	Atru.chr6.2597	Atru.chr8.1834
Tify	8	Acer_truncatum_newGene_9804	Atru.chr1.4071	Atru.chr11.2411	Atru.chr4.2372	Atru.chr7.1738	Atru.chr7.1808	Atru.chr7.2334	Atru.chr9.1665
Trihelix	8	Atru.chr12.1256	Atru.chr12.1406	Atru.chr2.789	Atru.chr2.790	Atru.chr7.1851	Atru.chr8.1626	Atru.chr8.1670	Atru.chr8.2254
TUB	1	Atru.chr1.2814
VOZ	1	Acer_truncatum_newGene_10794
WRKY	30	Atru.chr1.2580	Atru.chr10.1366	Atru.chr10.1574	Atru.chr10.2262	Atru.chr10.2411	Atru.chr11.1669	Atru.chr11.1674	Atru.chr11.2356	Atru.chr12.2013	Atru.chr13.744	Atru.chr2.3616	Atru.chr3.2384	Atru.chr3.267	Atru.chr4.3047	Atru.chr4.410	Atru.chr4.480	Atru.chr5.562	Atru.chr5.640	Atru.chr5.856	Atru.chr5.965	Atru.chr5.983	Atru.chr6.3220	Atru.chr7.1891	Atru.chr7.1919	Atru.chr7.2541	Atru.chr7.2542	Atru.chr7.2657	Atru.chr8.2350	Atru.chr8.95	Atru.chr9.2017
zf-HD	3	Atru.chr13.454	Atru.chr3.1305	Atru.chr6.212

## Sheet: Table S5
Table S5. DEGs in A. truncatum under drought stress for GO enrichment analysis
GO ID	Traits	Description	Number	P-adjust	Genes
GO:0007018	3d/0d-up	microtubule-based movement	28	1.14e-15	Acer_truncatum_newGene_209;Atru.chr1.1137;Atru.chr1.424;Atru.chr10.2105;Atru.chr10.2106;Atru.chr12.1237;Atru.chr13.1012;Atru.chr13.1173;Atru.chr13.264;Atru.chr13.866;Atru.chr13.980;Atru.chr2.1842;Atru.chr2.1843;Atru.chr2.3472;Atru.chr2.3626;Atru.chr2.3919;Atru.chr2.407;Atru.chr2.408;Atru.chr2.409;Atru.chr3.1212;Atru.chr3.3051;Atru.chr3.3060;Atru.chr4.2006;Atru.chr4.3126;Atru.chr5.2828;Atru.chr8.1…
GO:0006928	3d/0d-up	movement of cell or subcellular component	29	9.15e-15	Acer_truncatum_newGene_209;Atru.chr1.1137;Atru.chr1.424;Atru.chr10.2105;Atru.chr10.2106;Atru.chr11.2311;Atru.chr12.1237;Atru.chr13.1012;Atru.chr13.1173;Atru.chr13.264;Atru.chr13.866;Atru.chr13.980;Atru.chr2.1842;Atru.chr2.1843;Atru.chr2.3472;Atru.chr2.3626;Atru.chr2.3919;Atru.chr2.407;Atru.chr2.408;Atru.chr2.409;Atru.chr3.1212;Atru.chr3.3051;Atru.chr3.3060;Atru.chr4.2006;Atru.chr4.3126;Atru.chr5.…
GO:0007017	3d/0d-up	microtubule-based process	36	1.45e-12	Acer_truncatum_newGene_209;Acer_truncatum_newGene_6902;Acer_truncatum_newGene_8075;Atru.chr1.1137;Atru.chr1.424;Atru.chr1.633;Atru.chr10.2105;Atru.chr10.2106;Atru.chr12.1237;Atru.chr13.1012;Atru.chr13.1173;Atru.chr13.264;Atru.chr13.866;Atru.chr13.980;Atru.chr2.1842;Atru.chr2.1843;Atru.chr2.3472;Atru.chr2.3561;Atru.chr2.3626;Atru.chr2.3919;Atru.chr2.407;Atru.chr2.408;Atru.chr2.409;Atru.chr3.1212;A…
GO:0005975	3d/0d-up	carbohydrate metabolic process	75	0.000299232	Acer_truncatum_newGene_11308;Acer_truncatum_newGene_1691;Acer_truncatum_newGene_5944;Acer_truncatum_newGene_6058;Acer_truncatum_newGene_6242;Acer_truncatum_newGene_7142;Acer_truncatum_newGene_7149;Acer_truncatum_newGene_9482;Acer_truncatum_newGene_9869;Atru.BG.191.p;Atru.chr1.1174;Atru.chr1.1177;Atru.chr1.1432;Atru.chr1.1937;Atru.chr1.2379;Atru.chr1.3734;Atru.chr1.4155;Atru.chr1.596;Atru.chr1.638…
GO:0000272	3d/0d-up	polysaccharide catabolic process	16	0.00358846	Acer_truncatum_newGene_9869;Atru.BG.191.p;Atru.chr1.4155;Atru.chr11.598;Atru.chr12.1121;Atru.chr2.3687;Atru.chr5.1105;Atru.chr5.1106;Atru.chr5.1995;Atru.chr5.3138;Atru.chr7.1475;Atru.chr7.1792;Atru.chr7.1796;Atru.chr8.1760;Atru.chr9.1148;Atru.chr9.1850
GO:0007049	3d/0d-up	cell cycle	27	0.00555111	Acer_truncatum_newGene_10385;Acer_truncatum_newGene_10548;Acer_truncatum_newGene_10557;Acer_truncatum_newGene_11397;Acer_truncatum_newGene_6254;Acer_truncatum_newGene_6902;Acer_truncatum_newGene_7554;Atru.chr1.1489;Atru.chr1.1986;Atru.chr10.2033;Atru.chr11.2114;Atru.chr11.2129;Atru.chr11.2230;Atru.chr13.264;Atru.chr13.32;Atru.chr2.1000;Atru.chr2.3152;Atru.chr3.3527;Atru.chr4.1932;Atru.chr5.1004;A…
GO:0006323	3d/0d-up	DNA packaging	8	0.00664133	Atru.chr1.1489;Atru.chr1.1986;Atru.chr3.3783;Atru.chr3.3784;Atru.chr4.2231;Atru.chr4.2898;Atru.chr6.3228;Atru.chr8.1941
GO:0071103	3d/0d-up	DNA conformation change	10	0.00675896	Acer_truncatum_newGene_11884;Atru.chr1.1489;Atru.chr1.1986;Atru.chr11.2587;Atru.chr3.3783;Atru.chr3.3784;Atru.chr4.2231;Atru.chr4.2898;Atru.chr6.3228;Atru.chr8.1941
GO:0016036	3d/0d-up	cellular response to phosphate starvation	5	0.00675896	Atru.chr1.2996;Atru.chr1.2997;Atru.chr12.925;Atru.chr5.239;Atru.chr7.1148
GO:0009065	3d/0d-up	glutamine family amino acid catabolic process	3	0.00691785	Atru.chr5.3152;Atru.chr5.3166;Atru.chr8.783
GO:0016052	3d/0d-up	carbohydrate catabolic process	19	0.00778103	Acer_truncatum_newGene_9869;Atru.BG.191.p;Atru.chr1.4155;Atru.chr1.638;Atru.chr11.598;Atru.chr12.1121;Atru.chr2.3687;Atru.chr5.1105;Atru.chr5.1106;Atru.chr5.1995;Atru.chr5.3138;Atru.chr5.3213;Atru.chr7.1475;Atru.chr7.1511;Atru.chr7.1792;Atru.chr7.1796;Atru.chr8.1760;Atru.chr9.1148;Atru.chr9.1850
GO:0051726	3d/0d-up	regulation of cell cycle	14	0.0118144	Acer_truncatum_newGene_10385;Acer_truncatum_newGene_10548;Acer_truncatum_newGene_10557;Acer_truncatum_newGene_6902;Atru.chr10.2033;Atru.chr11.2114;Atru.chr11.2129;Atru.chr11.2230;Atru.chr13.32;Atru.chr2.3152;Atru.chr5.2743;Atru.chr6.2891;Atru.chr6.3091;Atru.chr8.414
GO:0000280	3d/0d-up	nuclear division	14	0.0119735	Acer_truncatum_newGene_11397;Acer_truncatum_newGene_7554;Atru.chr1.1489;Atru.chr1.1986;Atru.chr1.937;Atru.chr11.2230;Atru.chr13.264;Atru.chr13.32;Atru.chr2.1000;Atru.chr3.3527;Atru.chr4.1932;Atru.chr5.1809;Atru.chr6.3228;Atru.chr8.1371
GO:0009309	3d/0d-up	amine biosynthetic process	6	0.0174448	Atru.chr12.12;Atru.chr13.206;Atru.chr4.2497;Atru.chr5.3152;Atru.chr5.3166;Atru.chr7.1861
GO:0042401	3d/0d-up	cellular biogenic amine biosynthetic process	6	0.0174448	Atru.chr12.12;Atru.chr13.206;Atru.chr4.2497;Atru.chr5.3152;Atru.chr5.3166;Atru.chr7.1861
GO:1901700	7d/0d-up	response to oxygen-containing compound	32	8.5e-05	Acer_truncatum_newGene_11009;Acer_truncatum_newGene_11019;Acer_truncatum_newGene_11030;Acer_truncatum_newGene_220;Acer_truncatum_newGene_5831;Acer_truncatum_newGene_7143;Acer_truncatum_newGene_9769;Atru.chr1.4071;Atru.chr1.532;Atru.chr10.2010;Atru.chr11.2150;Atru.chr12.119;Atru.chr12.68;Atru.chr13.825;Atru.chr2.3352;Atru.chr3.1168;Atru.chr3.1358;Atru.chr3.1928;Atru.chr3.3824;Atru.chr3.674;Atru.ch…
GO:0001101	7d/0d-up	response to acid chemical	27	0.000102638	Acer_truncatum_newGene_11009;Acer_truncatum_newGene_11019;Acer_truncatum_newGene_11030;Acer_truncatum_newGene_220;Acer_truncatum_newGene_7143;Acer_truncatum_newGene_9769;Atru.chr1.4071;Atru.chr1.532;Atru.chr10.2010;Atru.chr11.2150;Atru.chr12.68;Atru.chr2.3352;Atru.chr3.1168;Atru.chr3.1358;Atru.chr3.674;Atru.chr3.719;Atru.chr3.720;Atru.chr3.925;Atru.chr5.1130;Atru.chr5.1364;Atru.chr5.2378;Atru.chr…
GO:0009737	7d/0d-up	response to abscisic acid	16	0.000561816	Acer_truncatum_newGene_11009;Acer_truncatum_newGene_11019;Acer_truncatum_newGene_11030;Acer_truncatum_newGene_220;Acer_truncatum_newGene_9769;Atru.chr10.2010;Atru.chr11.2150;Atru.chr12.68;Atru.chr3.1168;Atru.chr3.1358;Atru.chr5.1130;Atru.chr5.1364;Atru.chr5.2378;Atru.chr8.2094;Atru.chr8.2095;Atru.chr9.1878
GO:0050896	7d/0d-up	response to stimulus	105	0.00100999	Acer_truncatum_newGene_10144;Acer_truncatum_newGene_10352;Acer_truncatum_newGene_11009;Acer_truncatum_newGene_11019;Acer_truncatum_newGene_11030;Acer_truncatum_newGene_11606;Acer_truncatum_newGene_11820;Acer_truncatum_newGene_11821;Acer_truncatum_newGene_1274;Acer_truncatum_newGene_1404;Acer_truncatum_newGene_1409;Acer_truncatum_newGene_220;Acer_truncatum_newGene_2464;Acer_truncatum_newGene_2558;…
GO:0097305	7d/0d-up	response to alcohol	17	0.00100999	Acer_truncatum_newGene_11009;Acer_truncatum_newGene_11019;Acer_truncatum_newGene_11030;Acer_truncatum_newGene_220;Acer_truncatum_newGene_9769;Atru.chr10.2010;Atru.chr11.2150;Atru.chr12.119;Atru.chr12.68;Atru.chr3.1168;Atru.chr3.1358;Atru.chr5.1130;Atru.chr5.1364;Atru.chr5.2378;Atru.chr8.2094;Atru.chr8.2095;Atru.chr9.1878
GO:0006952	7d/0d-up	defense response	33	0.00100999	Acer_truncatum_newGene_11820;Acer_truncatum_newGene_11821;Acer_truncatum_newGene_1274;Acer_truncatum_newGene_1404;Acer_truncatum_newGene_1409;Acer_truncatum_newGene_2464;Acer_truncatum_newGene_2967;Acer_truncatum_newGene_6091;Acer_truncatum_newGene_7143;Acer_truncatum_newGene_7540;Acer_truncatum_newGene_7808;Acer_truncatum_newGene_8506;Acer_truncatum_newGene_8612;Atru.chr1.4071;Atru.chr10.1379;At…
GO:0033993	7d/0d-up	response to lipid	18	0.00149554	Acer_truncatum_newGene_11009;Acer_truncatum_newGene_11019;Acer_truncatum_newGene_11030;Acer_truncatum_newGene_220;Acer_truncatum_newGene_9769;Atru.chr10.2010;Atru.chr11.2150;Atru.chr12.119;Atru.chr12.68;Atru.chr13.825;Atru.chr3.1168;Atru.chr3.1358;Atru.chr5.1130;Atru.chr5.1364;Atru.chr5.2378;Atru.chr8.2094;Atru.chr8.2095;Atru.chr9.1878
GO:0051707	7d/0d-up	response to other organism	19	0.00149554	Acer_truncatum_newGene_1274;Acer_truncatum_newGene_1404;Acer_truncatum_newGene_1409;Acer_truncatum_newGene_2464;Acer_truncatum_newGene_7143;Atru.chr10.1379;Atru.chr10.2010;Atru.chr11.1275;Atru.chr11.1276;Atru.chr11.977;Atru.chr12.2390;Atru.chr13.778;Atru.chr13.779;Atru.chr5.1130;Atru.chr5.921;Atru.chr7.1738;Atru.chr7.1739;Atru.chr8.2092;Atru.chr9.828
GO:0043207	7d/0d-up	response to external biotic stimulus	19	0.00169094	Acer_truncatum_newGene_1274;Acer_truncatum_newGene_1404;Acer_truncatum_newGene_1409;Acer_truncatum_newGene_2464;Acer_truncatum_newGene_7143;Atru.chr10.1379;Atru.chr10.2010;Atru.chr11.1275;Atru.chr11.1276;Atru.chr11.977;Atru.chr12.2390;Atru.chr13.778;Atru.chr13.779;Atru.chr5.1130;Atru.chr5.921;Atru.chr7.1738;Atru.chr7.1739;Atru.chr8.2092;Atru.chr9.828
GO:0098542	7d/0d-up	defense response to other organism	17	0.00197145	Acer_truncatum_newGene_1274;Acer_truncatum_newGene_1404;Acer_truncatum_newGene_2464;Acer_truncatum_newGene_7143;Atru.chr10.1379;Atru.chr11.1275;Atru.chr11.1276;Atru.chr11.977;Atru.chr12.2390;Atru.chr13.778;Atru.chr13.779;Atru.chr5.1130;Atru.chr5.921;Atru.chr7.1738;Atru.chr7.1739;Atru.chr8.2092;Atru.chr9.828
GO:0009725	7d/0d-up	response to hormone	33	0.00517641	Acer_truncatum_newGene_11009;Acer_truncatum_newGene_11019;Acer_truncatum_newGene_11030;Acer_truncatum_newGene_220;Acer_truncatum_newGene_2642;Acer_truncatum_newGene_7143;Acer_truncatum_newGene_732;Acer_truncatum_newGene_7473;Acer_truncatum_newGene_9769;Atru.chr1.3532;Atru.chr1.4071;Atru.chr10.2010;Atru.chr11.2150;Atru.chr11.2517;Atru.chr12.119;Atru.chr12.68;Atru.chr13.1648;Atru.chr13.825;Atru.chr…
GO:0006950	7d/0d-up	response to stress	63	0.00937584	Acer_truncatum_newGene_11820;Acer_truncatum_newGene_11821;Acer_truncatum_newGene_1274;Acer_truncatum_newGene_1404;Acer_truncatum_newGene_1409;Acer_truncatum_newGene_2464;Acer_truncatum_newGene_2967;Acer_truncatum_newGene_6091;Acer_truncatum_newGene_7143;Acer_truncatum_newGene_7540;Acer_truncatum_newGene_7808;Acer_truncatum_newGene_8183;Acer_truncatum_newGene_8269;Acer_truncatum_newGene_8506;Acer_…
GO:0009719	7d/0d-up	response to endogenous stimulus	34	0.00937584	Acer_truncatum_newGene_11009;Acer_truncatum_newGene_11019;Acer_truncatum_newGene_11030;Acer_truncatum_newGene_220;Acer_truncatum_newGene_2642;Acer_truncatum_newGene_7143;Acer_truncatum_newGene_732;Acer_truncatum_newGene_7473;Acer_truncatum_newGene_9769;Atru.chr1.3532;Atru.chr1.4071;Atru.chr10.2010;Atru.chr11.2150;Atru.chr11.2517;Atru.chr12.119;Atru.chr12.68;Atru.chr13.1648;Atru.chr13.825;Atru.chr…
GO:0006012	7d/0d-up	galactose metabolic process	6	0.00937584	Acer_truncatum_newGene_856;Atru.chr11.2048;Atru.chr2.227;Atru.chr2.228;Atru.chr4.3102;Atru.chr9.1711
GO:0044699	7d/0d-up	single-organism process	214	0.00937584	Acer_truncatum_newGene_10144;Acer_truncatum_newGene_10352;Acer_truncatum_newGene_10656;Acer_truncatum_newGene_11268;Acer_truncatum_newGene_11606;Acer_truncatum_newGene_11731;Acer_truncatum_newGene_11745;Acer_truncatum_newGene_11821;Acer_truncatum_newGene_1203;Acer_truncatum_newGene_1404;Acer_truncatum_newGene_1591;Acer_truncatum_newGene_2140;Acer_truncatum_newGene_220;Acer_truncatum_newGene_2464;…
GO:0001101	12d/0d-up	response to acid chemical	35	0.000272403	Acer_truncatum_newGene_11009;Acer_truncatum_newGene_11019;Acer_truncatum_newGene_11030;Acer_truncatum_newGene_220;Acer_truncatum_newGene_7143;Acer_truncatum_newGene_9769;Atru.chr1.4071;Atru.chr10.2010;Atru.chr11.2150;Atru.chr11.2411;Atru.chr11.2470;Atru.chr11.2499;Atru.chr12.68;Atru.chr13.1512;Atru.chr2.3352;Atru.chr3.1358;Atru.chr3.674;Atru.chr3.675;Atru.chr3.719;Atru.chr3.720;Atru.chr5.1130;Atr…
GO:0034472	12d/0d-up	snRNA 3-end processing	6	0.000272403	Acer_truncatum_newGene_7120;Atru.chr6.1979;Atru.chr6.2007;Atru.chr6.3380;Atru.chr7.2109;Atru.chr8.2337
GO:1901700	12d/0d-up	response to oxygen-containing compound	41	0.000272403	Acer_truncatum_newGene_11009;Acer_truncatum_newGene_11019;Acer_truncatum_newGene_11030;Acer_truncatum_newGene_220;Acer_truncatum_newGene_7143;Acer_truncatum_newGene_9769;Atru.chr1.2988;Atru.chr1.4071;Atru.chr10.2010;Atru.chr11.2150;Atru.chr11.2411;Atru.chr11.2470;Atru.chr11.2499;Atru.chr12.2398;Atru.chr12.68;Atru.chr13.1512;Atru.chr13.536;Atru.chr13.825;Atru.chr2.3352;Atru.chr3.1358;Atru.chr3.192…
GO:0009611	12d/0d-up	response to wounding	12	0.00495185	Acer_truncatum_newGene_4653;Atru.chr1.4071;Atru.chr10.2010;Atru.chr11.2411;Atru.chr13.1512;Atru.chr5.1130;Atru.chr5.2378;Atru.chr7.1738;Atru.chr7.1739;Atru.chr7.1808;Atru.chr8.2017;Atru.chr8.2026
GO:0009628	12d/0d-up	response to abiotic stimulus	44	0.00667883	Atru.chr1.2783;Atru.chr1.2988;Atru.chr10.2010;Atru.chr11.2150;Atru.chr11.911;Atru.chr12.2398;Atru.chr13.1648;Atru.chr2.2288;Atru.chr2.3209;Atru.chr2.3352;Atru.chr2.3585;Atru.chr3.106;Atru.chr3.1358;Atru.chr3.3091;Atru.chr3.3866;Atru.chr3.3870;Atru.chr3.674;Atru.chr3.675;Atru.chr3.719;Atru.chr3.720;Atru.chr4.2346;Atru.chr4.2347;Atru.chr4.2348;Atru.chr5.1130;Atru.chr5.1177;Atru.chr5.1364;Atru.chr5.…
GO:0033993	12d/0d-up	response to lipid	22	0.0127168	Acer_truncatum_newGene_11009;Acer_truncatum_newGene_11019;Acer_truncatum_newGene_11030;Acer_truncatum_newGene_220;Acer_truncatum_newGene_9769;Atru.chr10.2010;Atru.chr11.2150;Atru.chr11.2470;Atru.chr11.2499;Atru.chr12.68;Atru.chr13.1512;Atru.chr13.536;Atru.chr13.825;Atru.chr3.1358;Atru.chr5.1130;Atru.chr5.1364;Atru.chr5.1472;Atru.chr5.2378;Atru.chr5.593;Atru.chr6.2440;Atru.chr8.1874;Atru.chr9.1878
GO:0005984	12d/0d-up	disaccharide metabolic process	11	0.0127168	Atru.chr1.231;Atru.chr11.868;Atru.chr12.980;Atru.chr2.237;Atru.chr4.2906;Atru.chr4.3109;Atru.chr5.1104;Atru.chr7.2463;Atru.chr7.540;Atru.chr9.1381;Atru.chr9.2438
GO:0009415	12d/0d-up	response to water	13	0.0132361	Atru.chr2.3352;Atru.chr3.674;Atru.chr3.675;Atru.chr3.719;Atru.chr3.720;Atru.chr5.1130;Atru.chr5.1177;Atru.chr5.1364;Atru.chr5.2378;Atru.chr6.2040;Atru.chr6.2440;Atru.chr6.2788;Atru.chr9.1878
GO:0009311	12d/0d-up	oligosaccharide metabolic process	12	0.0176174	Atru.chr1.231;Atru.chr11.868;Atru.chr12.980;Atru.chr2.237;Atru.chr4.2906;Atru.chr4.3109;Atru.chr5.1104;Atru.chr6.3277;Atru.chr7.2463;Atru.chr7.540;Atru.chr9.1381;Atru.chr9.2438
GO:0009065	12d/0d-up	glutamine family amino acid catabolic process	3	0.0176174	Atru.chr5.3152;Atru.chr5.3166;Atru.chr8.783
GO:0009737	12d/0d-up	response to abscisic acid	17	0.0176174	Acer_truncatum_newGene_11009;Acer_truncatum_newGene_11019;Acer_truncatum_newGene_11030;Acer_truncatum_newGene_220;Acer_truncatum_newGene_9769;Atru.chr10.2010;Atru.chr11.2150;Atru.chr12.68;Atru.chr13.1512;Atru.chr3.1358;Atru.chr5.1130;Atru.chr5.1364;Atru.chr5.1472;Atru.chr5.2378;Atru.chr6.2440;Atru.chr8.1874;Atru.chr9.1878
GO:0050896	12d/0d-up	response to stimulus	144	0.0176174	Acer_truncatum_newGene_11009;Acer_truncatum_newGene_11019;Acer_truncatum_newGene_11030;Acer_truncatum_newGene_11606;Acer_truncatum_newGene_11820;Acer_truncatum_newGene_11821;Acer_truncatum_newGene_12191;Acer_truncatum_newGene_1273;Acer_truncatum_newGene_1274;Acer_truncatum_newGene_1802;Acer_truncatum_newGene_220;Acer_truncatum_newGene_2862;Acer_truncatum_newGene_2967;Acer_truncatum_newGene_3582;A…
GO:0010035	12d/0d-up	response to inorganic substance	20	0.0176174	Acer_truncatum_newGene_6130;Atru.chr1.2988;Atru.chr12.2398;Atru.chr2.3352;Atru.chr3.1928;Atru.chr3.674;Atru.chr3.675;Atru.chr3.719;Atru.chr3.720;Atru.chr5.1130;Atru.chr5.1159;Atru.chr5.1160;Atru.chr5.1177;Atru.chr5.1364;Atru.chr5.1771;Atru.chr5.2378;Atru.chr6.2040;Atru.chr6.2440;Atru.chr6.2788;Atru.chr9.1878
GO:0043628	12d/0d-up	ncRNA 3-end processing	6	0.0193512	Acer_truncatum_newGene_7120;Atru.chr6.1979;Atru.chr6.2007;Atru.chr6.3380;Atru.chr7.2109;Atru.chr8.2337
GO:0006560	12d/0d-up	proline metabolic process	5	0.0193512	Atru.chr12.310;Atru.chr12.339;Atru.chr2.341;Atru.chr8.2063;Atru.chr8.783
GO:0005975	RW/0d-up	carbohydrate metabolic process	55	0.000193814	Acer_truncatum_newGene_10194;Acer_truncatum_newGene_11745;Acer_truncatum_newGene_4548;Acer_truncatum_newGene_6058;Acer_truncatum_newGene_6242;Atru.chr1.1174;Atru.chr1.1184;Atru.chr1.1432;Atru.chr1.166;Atru.chr1.167;Atru.chr1.1937;Atru.chr1.2379;Atru.chr1.596;Atru.chr1.638;Atru.chr1.713;Atru.chr10.130;Atru.chr10.1640;Atru.chr10.2243;Atru.chr10.60;Atru.chr10.84;Atru.chr11.2048;Atru.chr11.2236;Atru.…
GO:0044710	RW/0d-up	single-organism metabolic process	103	0.000193814	Acer_truncatum_newGene_10194;Acer_truncatum_newGene_11215;Acer_truncatum_newGene_11268;Acer_truncatum_newGene_11731;Acer_truncatum_newGene_11745;Acer_truncatum_newGene_11911;Acer_truncatum_newGene_11915;Acer_truncatum_newGene_12056;Acer_truncatum_newGene_12227;Acer_truncatum_newGene_2929;Acer_truncatum_newGene_3689;Acer_truncatum_newGene_4548;Acer_truncatum_newGene_5018;Acer_truncatum_newGene_549…
GO:0044712	RW/0d-up	single-organism catabolic process	27	0.00093097	Acer_truncatum_newGene_12056;Acer_truncatum_newGene_8552;Acer_truncatum_newGene_8553;Atru.chr1.2379;Atru.chr1.638;Atru.chr11.2279;Atru.chr11.2280;Atru.chr12.111;Atru.chr13.183;Atru.chr13.1901;Atru.chr13.202;Atru.chr2.112;Atru.chr2.1813;Atru.chr2.2293;Atru.chr2.2814;Atru.chr2.3378;Atru.chr3.2162_Atru.chr3.2168;Atru.chr3.4211;Atru.chr5.2573;Atru.chr5.2589;Atru.chr5.3213;Atru.chr8.2094;Atru.chr8.220…
GO:0043605	RW/0d-up	cellular amide catabolic process	3	0.0125418	Atru.chr11.2279;Atru.chr11.2280;Atru.chr9.1206
GO:0010224	RW/0d-up	response to UV-B	5	0.0126534	Atru.chr4.1006;Atru.chr4.1007;Atru.chr4.2344;Atru.chr4.2355;Atru.chr4.2361
GO:0044262	RW/0d-up	cellular carbohydrate metabolic process	18	0.0135588	Acer_truncatum_newGene_10194;Acer_truncatum_newGene_4548;Atru.chr1.2379;Atru.chr1.713;Atru.chr10.60;Atru.chr10.84;Atru.chr13.1228;Atru.chr13.2415;Atru.chr2.2814;Atru.chr4.1614;Atru.chr4.179;Atru.chr5.3213;Atru.chr5.765;Atru.chr6.3222;Atru.chr8.1292;Atru.chr9.2006;Atru.chr9.2007;Atru.chr9.2067
GO:0044281	RW/0d-up	small molecule metabolic process	48	0.0135588	Acer_truncatum_newGene_11215;Acer_truncatum_newGene_11268;Acer_truncatum_newGene_11745;Acer_truncatum_newGene_12227;Acer_truncatum_newGene_4548;Acer_truncatum_newGene_5018;Acer_truncatum_newGene_6652;Acer_truncatum_newGene_8552;Acer_truncatum_newGene_8553;Atru.BG.270.p;Atru.chr1.2379;Atru.chr1.638;Atru.chr10.1640;Atru.chr10.2242;Atru.chr10.2308;Atru.chr11.1403;Atru.chr11.2048;Atru.chr11.2236;Atru…
GO:0016036	RW/0d-up	cellular response to phosphate starvation	4	0.0135588	Atru.chr1.2996;Atru.chr1.2997;Atru.chr5.239;Atru.chr7.1148
GO:0019748	RW/0d-up	secondary metabolic process	10	0.0135588	Acer_truncatum_newGene_4548;Acer_truncatum_newGene_8552;Acer_truncatum_newGene_8553;Atru.chr12.111;Atru.chr13.1901;Atru.chr13.202;Atru.chr8.2094;Atru.chr8.2204;Atru.chr9.2139;Atru.chr9.2140
GO:0009698	RW/0d-up	phenylpropanoid metabolic process	7	0.0135588	Acer_truncatum_newGene_8552;Acer_truncatum_newGene_8553;Atru.chr12.111;Atru.chr13.1901;Atru.chr8.2204;Atru.chr9.2139;Atru.chr9.2140
GO:0044723	RW/0d-up	single-organism carbohydrate metabolic process	28	0.0135588	Acer_truncatum_newGene_10194;Acer_truncatum_newGene_11745;Acer_truncatum_newGene_4548;Atru.chr1.166;Atru.chr1.167;Atru.chr1.2379;Atru.chr1.638;Atru.chr1.713;Atru.chr10.1640;Atru.chr10.60;Atru.chr10.84;Atru.chr11.2048;Atru.chr11.2236;Atru.chr13.1228;Atru.chr13.1386;Atru.chr13.2415;Atru.chr13.92;Atru.chr2.228;Atru.chr2.2814;Atru.chr4.1614;Atru.chr4.179;Atru.chr5.3213;Atru.chr5.765;Atru.chr6.3222;At…
GO:0044282	RW/0d-up	small molecule catabolic process	9	0.0214078	Acer_truncatum_newGene_8552;Acer_truncatum_newGene_8553;Atru.chr1.2379;Atru.chr11.2279;Atru.chr11.2280;Atru.chr13.183;Atru.chr2.2814;Atru.chr5.2573;Atru.chr5.2589
GO:0006420	RW/0d-up	arginyl-tRNA aminoacylation	3	0.0275164	Atru.chr10.2308;Atru.chr9.634;Atru.chr9.635
GO:0071483	RW/0d-up	cellular response to blue light	4	0.0275164	Atru.chr4.2344;Atru.chr4.2355;Atru.chr4.2361;Atru.chr8.1547
GO:0046274	RW/0d-up	lignin catabolic process	5	0.0275164	Atru.chr12.111;Atru.chr13.1901;Atru.chr8.2204;Atru.chr9.2139;Atru.chr9.2140
GO:0044699	7d/3d-up	single-organism process	274	5.37e-06	Acer_truncatum_newGene_1005;Acer_truncatum_newGene_10377;Acer_truncatum_newGene_10607;Acer_truncatum_newGene_10656;Acer_truncatum_newGene_11606;Acer_truncatum_newGene_11731;Acer_truncatum_newGene_11873;Acer_truncatum_newGene_11907;Acer_truncatum_newGene_12052;Acer_truncatum_newGene_12191;Acer_truncatum_newGene_1345;Acer_truncatum_newGene_1346;Acer_truncatum_newGene_1404;Acer_truncatum_newGene_167…
GO:0045491	7d/3d-up	xylan metabolic process	8	7.5e-06	Atru.chr12.106;Atru.chr13.2415;Atru.chr13.687;Atru.chr3.274;Atru.chr3.275;Atru.chr4.829;Atru.chr6.1797;Atru.chr6.457
GO:0044710	7d/3d-up	single-organism metabolic process	160	7.5e-06	Acer_truncatum_newGene_10607;Acer_truncatum_newGene_10656;Acer_truncatum_newGene_11731;Acer_truncatum_newGene_11873;Acer_truncatum_newGene_11907;Acer_truncatum_newGene_12052;Acer_truncatum_newGene_1345;Acer_truncatum_newGene_1346;Acer_truncatum_newGene_167;Acer_truncatum_newGene_2437;Acer_truncatum_newGene_3689;Acer_truncatum_newGene_378;Acer_truncatum_newGene_5018;Acer_truncatum_newGene_5701;Ace…
GO:0045492	7d/3d-up	xylan biosynthetic process	7	6.49e-05	Atru.chr13.2415;Atru.chr13.687;Atru.chr3.274;Atru.chr3.275;Atru.chr4.829;Atru.chr6.1797;Atru.chr6.457
GO:0070592	7d/3d-up	cell wall polysaccharide biosynthetic process	7	0.0001004	Atru.chr13.2415;Atru.chr13.687;Atru.chr3.274;Atru.chr3.275;Atru.chr4.829;Atru.chr6.1797;Atru.chr6.457
GO:0044038	7d/3d-up	cell wall macromolecule biosynthetic process	7	0.000129939	Atru.chr13.2415;Atru.chr13.687;Atru.chr3.274;Atru.chr3.275;Atru.chr4.829;Atru.chr6.1797;Atru.chr6.457
GO:0070589	7d/3d-up	cellular component macromolecule biosynthetic process	7	0.000129939	Atru.chr13.2415;Atru.chr13.687;Atru.chr3.274;Atru.chr3.275;Atru.chr4.829;Atru.chr6.1797;Atru.chr6.457
GO:0044711	7d/3d-up	single-organism biosynthetic process	77	0.000227607	Acer_truncatum_newGene_10607;Acer_truncatum_newGene_11873;Acer_truncatum_newGene_2437;Acer_truncatum_newGene_378;Acer_truncatum_newGene_5018;Acer_truncatum_newGene_5848;Acer_truncatum_newGene_6916;Acer_truncatum_newGene_7960;Acer_truncatum_newGene_8531;Acer_truncatum_newGene_9803;Acer_truncatum_newGene_9821;Atru.BG.22.p;Atru.BG.52.p;Atru.chr1.161;Atru.chr1.1982;Atru.chr1.1985;Atru.chr1.4003;Atru.…
GO:0009834	7d/3d-up	plant-type secondary cell wall biogenesis	5	0.000699139	Atru.chr12.106;Atru.chr13.687;Atru.chr3.3665;Atru.chr4.829;Atru.chr8.1880
GO:0044036	7d/3d-up	cell wall macromolecule metabolic process	11	0.000794152	Atru.chr12.106;Atru.chr13.2415;Atru.chr13.687;Atru.chr3.274;Atru.chr3.275;Atru.chr3.2905;Atru.chr4.2976;Atru.chr4.829;Atru.chr6.1533;Atru.chr6.1797;Atru.chr6.457
GO:1901605	7d/3d-up	alpha-amino acid metabolic process	24	0.000794152	Acer_truncatum_newGene_5701;Acer_truncatum_newGene_5709;Acer_truncatum_newGene_9803;Acer_truncatum_newGene_9821;Atru.chr1.1985;Atru.chr12.121;Atru.chr12.310;Atru.chr12.339;Atru.chr12.710;Atru.chr2.2402;Atru.chr2.341;Atru.chr3.3599;Atru.chr3.4177;Atru.chr3.4186;Atru.chr4.2370;Atru.chr4.2371;Atru.chr4.2389;Atru.chr4.2394;Atru.chr4.2412;Atru.chr5.2589;Atru.chr7.1656;Atru.chr7.389;Atru.chr9.1882;Atru…
GO:0010410	7d/3d-up	hemicellulose metabolic process	9	0.000794152	Atru.chr12.106;Atru.chr13.2415;Atru.chr13.687;Atru.chr3.274;Atru.chr3.275;Atru.chr4.829;Atru.chr6.1533;Atru.chr6.1797;Atru.chr6.457
GO:1901700	7d/3d-up	response to oxygen-containing compound	32	0.000794152	Acer_truncatum_newGene_10806;Acer_truncatum_newGene_11009;Acer_truncatum_newGene_220;Acer_truncatum_newGene_4952;Acer_truncatum_newGene_7143;Acer_truncatum_newGene_9769;Atru.chr1.3160;Atru.chr10.2317;Atru.chr11.2150;Atru.chr11.319;Atru.chr12.119;Atru.chr12.68;Atru.chr13.149;Atru.chr13.294;Atru.chr13.825;Atru.chr3.1358;Atru.chr3.1928;Atru.chr3.3206;Atru.chr3.3824;Atru.chr3.674;Atru.chr3.719;Atru.c…
GO:0010383	7d/3d-up	cell wall polysaccharide metabolic process	9	0.000920666	Atru.chr12.106;Atru.chr13.2415;Atru.chr13.687;Atru.chr3.274;Atru.chr3.275;Atru.chr4.829;Atru.chr6.1533;Atru.chr6.1797;Atru.chr6.457
GO:0009737	7d/3d-up	response to abscisic acid	16	0.00121045	Acer_truncatum_newGene_11009;Acer_truncatum_newGene_220;Acer_truncatum_newGene_4952;Acer_truncatum_newGene_9769;Atru.chr10.2317;Atru.chr11.2150;Atru.chr11.319;Atru.chr12.68;Atru.chr13.294;Atru.chr3.1358;Atru.chr3.808;Atru.chr5.1364;Atru.chr5.1472;Atru.chr8.1874;Atru.chr8.2094;Atru.chr9.1878
GO:0009408	12d/7d-up	response to heat	18	2.57e-07	Atru.chr1.1997;Atru.chr1.2988;Atru.chr12.2398;Atru.chr13.1648;Atru.chr2.2287;Atru.chr2.2288;Atru.chr2.2294;Atru.chr3.106;Atru.chr3.3865;Atru.chr3.3866;Atru.chr3.3869;Atru.chr3.3870;Atru.chr4.2346;Atru.chr4.2347;Atru.chr4.2348;Atru.chr7.2532;Atru.chr8.2278;Atru.chr9.1326
GO:0009266	12d/7d-up	response to temperature stimulus	20	6.97e-06	Atru.chr1.1997;Atru.chr1.2988;Atru.chr12.2398;Atru.chr13.1648;Atru.chr2.2287;Atru.chr2.2288;Atru.chr2.2294;Atru.chr3.106;Atru.chr3.3865;Atru.chr3.3866;Atru.chr3.3869;Atru.chr3.3870;Atru.chr4.2346;Atru.chr4.2347;Atru.chr4.2348;Atru.chr5.1130;Atru.chr7.2532;Atru.chr8.2278;Atru.chr9.1326;Atru.chr9.2023
GO:0009628	12d/7d-up	response to abiotic stimulus	34	0.00432394	Acer_truncatum_newGene_6069;Atru.chr1.1997;Atru.chr1.2988;Atru.chr10.2010;Atru.chr12.2398;Atru.chr13.1648;Atru.chr2.2287;Atru.chr2.2288;Atru.chr2.2294;Atru.chr2.3770;Atru.chr3.106;Atru.chr3.3865;Atru.chr3.3866;Atru.chr3.3869;Atru.chr3.3870;Atru.chr3.674;Atru.chr3.675;Atru.chr3.719;Atru.chr3.720;Atru.chr4.2346;Atru.chr4.2347;Atru.chr4.2348;Atru.chr5.1130;Atru.chr5.1364;Atru.chr5.2439;Atru.chr6.204…
GO:0055129	12d/7d-up	L-proline biosynthetic process	4	0.0137667	Atru.chr12.310;Atru.chr12.339;Atru.chr2.341;Atru.chr8.2063
GO:0015979	RW/12d-up	photosynthesis	50	2.37e-18	Acer_truncatum_newGene_10718;Acer_truncatum_newGene_1612;Acer_truncatum_newGene_6647;Acer_truncatum_newGene_7864;Atru.chr1.1539;Atru.chr1.1703;Atru.chr1.2698;Atru.chr10.1350;Atru.chr10.1351;Atru.chr10.236;Atru.chr10.620;Atru.chr10.966;Atru.chr11.2199;Atru.chr11.2200;Atru.chr11.2325;Atru.chr11.2648;Atru.chr12.21;Atru.chr12.543;Atru.chr12.735;Atru.chr13.2627;Atru.chr13.35;Atru.chr13.60;Atru.chr2.27…
GO:0009765	RW/12d-up	photosynthesis, light harvesting	15	9.65e-10	Atru.chr10.1350;Atru.chr10.1351;Atru.chr11.2325;Atru.chr12.21;Atru.chr12.735;Atru.chr13.2627;Atru.chr2.2908;Atru.chr2.513;Atru.chr5.898;Atru.chr6.1130;Atru.chr6.2070;Atru.chr6.3034;Atru.chr6.3363;Atru.chr8.2228;Atru.chr9.216
GO:0005975	RW/12d-up	carbohydrate metabolic process	180	9.65e-10	Acer_truncatum_newGene_10034;Acer_truncatum_newGene_10194;Acer_truncatum_newGene_10262;Acer_truncatum_newGene_10607;Acer_truncatum_newGene_10656;Acer_truncatum_newGene_2791;Acer_truncatum_newGene_4421;Acer_truncatum_newGene_5833;Acer_truncatum_newGene_8098;Acer_truncatum_newGene_8676;Acer_truncatum_newGene_9482;Acer_truncatum_newGene_9509;Acer_truncatum_newGene_9574;Atru.BG.22.p;Atru.BG.244.p;Atr…
GO:0071554	RW/12d-up	cell wall organization or biogenesis	74	9.8e-09	Acer_truncatum_newGene_10607;Acer_truncatum_newGene_11299;Acer_truncatum_newGene_11303;Acer_truncatum_newGene_1464;Acer_truncatum_newGene_2791;Acer_truncatum_newGene_5039;Acer_truncatum_newGene_9022;Acer_truncatum_newGene_9032;Acer_truncatum_newGene_9509;Acer_truncatum_newGene_9877;Atru.BG.22.p;Atru.BG.244.p;Atru.BG.52.p;Atru.chr1.2201;Atru.chr1.4155;Atru.chr10.1693;Atru.chr10.2150;Atru.chr10.215…
GO:0044711	RW/12d-up	single-organism biosynthetic process	172	8.68e-08	Acer_truncatum_newGene_10194;Acer_truncatum_newGene_10607;Acer_truncatum_newGene_11915;Acer_truncatum_newGene_12099;Acer_truncatum_newGene_12107;Acer_truncatum_newGene_2791;Acer_truncatum_newGene_2929;Acer_truncatum_newGene_3736;Acer_truncatum_newGene_4538;Acer_truncatum_newGene_5848;Acer_truncatum_newGene_6625;Acer_truncatum_newGene_6916;Acer_truncatum_newGene_8552;Acer_truncatum_newGene_8553;Ac…
GO:0007017	RW/12d-up	microtubule-based process	49	1.53e-07	Acer_truncatum_newGene_1005;Acer_truncatum_newGene_209;Acer_truncatum_newGene_8075;Acer_truncatum_newGene_9032;Atru.BG.139.p;Atru.chr1.1387;Atru.chr1.1956;Atru.chr1.3306;Atru.chr1.633;Atru.chr10.1224;Atru.chr10.646;Atru.chr11.2313;Atru.chr12.558;Atru.chr13.286;Atru.chr13.740;Atru.chr13.866;Atru.chr13.920;Atru.chr2.1842;Atru.chr2.1843;Atru.chr2.3181;Atru.chr2.3472;Atru.chr2.3541;Atru.chr2.3552;Atr…
GO:0044710	RW/12d-up	single-organism metabolic process	348	1.53e-07	Acer_truncatum_newGene_10034;Acer_truncatum_newGene_10194;Acer_truncatum_newGene_10345;Acer_truncatum_newGene_10607;Acer_truncatum_newGene_10656;Acer_truncatum_newGene_11268;Acer_truncatum_newGene_11598;Acer_truncatum_newGene_11600;Acer_truncatum_newGene_11915;Acer_truncatum_newGene_11973;Acer_truncatum_newGene_12052;Acer_truncatum_newGene_12056;Acer_truncatum_newGene_12099;Acer_truncatum_newGene…
GO:0019684	RW/12d-up	photosynthesis, light reaction	21	1.16e-06	Acer_truncatum_newGene_6647;Atru.chr1.2698;Atru.chr10.1350;Atru.chr10.1351;Atru.chr10.236;Atru.chr11.2325;Atru.chr12.21;Atru.chr12.735;Atru.chr13.2627;Atru.chr2.2908;Atru.chr2.513;Atru.chr3.1475;Atru.chr3.477;Atru.chr5.898;Atru.chr6.1130;Atru.chr6.2070;Atru.chr6.3034;Atru.chr6.3363;Atru.chr8.2228;Atru.chr9.195;Atru.chr9.216
GO:0033014	RW/12d-up	tetrapyrrole biosynthetic process	22	4.92e-06	Acer_truncatum_newGene_11915;Atru.BG.87.p;Atru.chr1.1096;Atru.chr1.1539;Atru.chr1.2698;Atru.chr12.151;Atru.chr13.1495;Atru.chr13.936;Atru.chr2.2747;Atru.chr3.1492;Atru.chr3.2626;Atru.chr4.2344;Atru.chr4.2355;Atru.chr4.2361;Atru.chr5.852;Atru.chr6.1872;Atru.chr6.1910;Atru.chr6.3012;Atru.chr8.1036;Atru.chr8.2269;Atru.chr9.1211;Atru.chr9.246
GO:0071669	RW/12d-up	plant-type cell wall organization or biogenesis	22	7.9e-06	Acer_truncatum_newGene_11299;Acer_truncatum_newGene_11303;Acer_truncatum_newGene_9032;Acer_truncatum_newGene_9877;Atru.chr10.646;Atru.chr11.1763;Atru.chr12.106;Atru.chr12.425;Atru.chr13.687;Atru.chr3.3665;Atru.chr3.3941;Atru.chr4.258;Atru.chr4.829;Atru.chr5.3230;Atru.chr5.3577;Atru.chr8.1880;Atru.chr8.1983;Atru.chr8.2558;Atru.chr8.281;Atru.chr9.491;Atru.chr9.499;Atru.chr9.500
GO:0006779	RW/12d-up	porphyrin-containing compound biosynthetic process	21	7.9e-06	Acer_truncatum_newGene_11915;Atru.BG.87.p;Atru.chr1.1096;Atru.chr1.1539;Atru.chr1.2698;Atru.chr12.151;Atru.chr13.1495;Atru.chr13.936;Atru.chr2.2747;Atru.chr3.1492;Atru.chr3.2626;Atru.chr4.2344;Atru.chr4.2355;Atru.chr4.2361;Atru.chr5.852;Atru.chr6.1910;Atru.chr6.3012;Atru.chr8.1036;Atru.chr8.2269;Atru.chr9.1211;Atru.chr9.246
GO:0045229	RW/12d-up	external encapsulating structure organization	57	8.32e-06	Acer_truncatum_newGene_10607;Acer_truncatum_newGene_11299;Acer_truncatum_newGene_11303;Acer_truncatum_newGene_1464;Acer_truncatum_newGene_2791;Acer_truncatum_newGene_5039;Acer_truncatum_newGene_869;Acer_truncatum_newGene_9022;Acer_truncatum_newGene_9032;Acer_truncatum_newGene_9509;Atru.BG.22.p;Atru.BG.244.p;Atru.BG.52.p;Atru.chr1.2201;Atru.chr1.4155;Atru.chr10.2150;Atru.chr10.2156;Atru.chr11.1763…
GO:0071555	RW/12d-up	cell wall organization	56	1.15e-05	Acer_truncatum_newGene_10607;Acer_truncatum_newGene_11299;Acer_truncatum_newGene_11303;Acer_truncatum_newGene_1464;Acer_truncatum_newGene_2791;Acer_truncatum_newGene_5039;Acer_truncatum_newGene_9022;Acer_truncatum_newGene_9032;Acer_truncatum_newGene_9509;Atru.BG.22.p;Atru.BG.244.p;Atru.BG.52.p;Atru.chr1.2201;Atru.chr1.4155;Atru.chr10.2150;Atru.chr10.2156;Atru.chr11.1763;Atru.chr11.2005;Atru.chr12…
GO:0015995	RW/12d-up	chlorophyll biosynthetic process	14	1.27e-05	Atru.BG.87.p;Atru.chr1.1096;Atru.chr1.1539;Atru.chr2.2747;Atru.chr3.1492;Atru.chr3.2626;Atru.chr4.2344;Atru.chr4.2355;Atru.chr4.2361;Atru.chr6.1910;Atru.chr6.3012;Atru.chr8.2269;Atru.chr9.1211;Atru.chr9.246
GO:0005976	RW/12d-up	polysaccharide metabolic process	56	1.45e-05	Acer_truncatum_newGene_10194;Acer_truncatum_newGene_10607;Acer_truncatum_newGene_2791;Acer_truncatum_newGene_9509;Acer_truncatum_newGene_9574;Atru.BG.22.p;Atru.BG.244.p;Atru.BG.52.p;Atru.chr1.2201;Atru.chr1.4155;Atru.chr10.2150;Atru.chr10.2156;Atru.chr10.60;Atru.chr10.84;Atru.chr11.2005;Atru.chr11.598;Atru.chr12.106;Atru.chr13.2073;Atru.chr13.2415;Atru.chr13.315;Atru.chr13.687;Atru.chr2.1786;Atru…
GO:0042546	3d/0d-down	cell wall biogenesis	14	1e-06	Acer_truncatum_newGene_11303;Atru.chr11.2005;Atru.chr12.106;Atru.chr12.1791;Atru.chr13.687;Atru.chr3.1083;Atru.chr3.274;Atru.chr3.275;Atru.chr3.3665;Atru.chr4.829;Atru.chr6.1533;Atru.chr6.457;Atru.chr8.1880;Atru.chr9.499
GO:0010410	3d/0d-down	hemicellulose metabolic process	9	9.44e-06	Atru.chr11.2005;Atru.chr12.106;Atru.chr13.687;Atru.chr3.1083;Atru.chr3.274;Atru.chr3.275;Atru.chr4.829;Atru.chr6.1533;Atru.chr6.457
GO:0071554	3d/0d-down	cell wall organization or biogenesis	25	9.44e-06	Acer_truncatum_newGene_10607;Acer_truncatum_newGene_11303;Acer_truncatum_newGene_9022;Atru.BG.22.p;Atru.BG.52.p;Atru.chr11.2005;Atru.chr11.626;Atru.chr12.106;Atru.chr12.1791;Atru.chr13.687;Atru.chr2.3196;Atru.chr3.1083;Atru.chr3.274;Atru.chr3.275;Atru.chr3.2790;Atru.chr3.3665;Atru.chr4.2976;Atru.chr4.829;Atru.chr6.1530;Atru.chr6.1533;Atru.chr6.457;Atru.chr7.1788_Atru.chr7.1789;Atru.chr8.1880;Atru…
GO:0010383	3d/0d-down	cell wall polysaccharide metabolic process	9	9.44e-06	Atru.chr11.2005;Atru.chr12.106;Atru.chr13.687;Atru.chr3.1083;Atru.chr3.274;Atru.chr3.275;Atru.chr4.829;Atru.chr6.1533;Atru.chr6.457
GO:0044036	3d/0d-down	cell wall macromolecule metabolic process	10	2.12e-05	Atru.chr11.2005;Atru.chr12.106;Atru.chr13.687;Atru.chr3.1083;Atru.chr3.274;Atru.chr3.275;Atru.chr4.2976;Atru.chr4.829;Atru.chr6.1533;Atru.chr6.457
GO:0045491	3d/0d-down	xylan metabolic process	6	2.55e-05	Atru.chr12.106;Atru.chr13.687;Atru.chr3.274;Atru.chr3.275;Atru.chr4.829;Atru.chr6.457
GO:0009834	3d/0d-down	plant-type secondary cell wall biogenesis	5	2.55e-05	Atru.chr12.106;Atru.chr13.687;Atru.chr3.3665;Atru.chr4.829;Atru.chr8.1880
GO:0009832	3d/0d-down	plant-type cell wall biogenesis	8	5.92e-05	Acer_truncatum_newGene_11303;Atru.chr12.106;Atru.chr12.1791;Atru.chr13.687;Atru.chr3.3665;Atru.chr4.829;Atru.chr8.1880;Atru.chr9.499
GO:0046271	3d/0d-down	phenylpropanoid catabolic process	7	0.000107326	Acer_truncatum_newGene_12105;Atru.chr12.111;Atru.chr12.247;Atru.chr3.3771;Atru.chr8.2001;Atru.chr8.2002;Atru.chr8.2204
GO:0046274	3d/0d-down	lignin catabolic process	7	0.000107326	Acer_truncatum_newGene_12105;Atru.chr12.111;Atru.chr12.247;Atru.chr3.3771;Atru.chr8.2001;Atru.chr8.2002;Atru.chr8.2204
GO:0009808	3d/0d-down	lignin metabolic process	7	0.000258925	Acer_truncatum_newGene_12105;Atru.chr12.111;Atru.chr12.247;Atru.chr3.3771;Atru.chr8.2001;Atru.chr8.2002;Atru.chr8.2204
GO:0045492	3d/0d-down	xylan biosynthetic process	5	0.000314908	Atru.chr13.687;Atru.chr3.274;Atru.chr3.275;Atru.chr4.829;Atru.chr6.457
GO:0009698	3d/0d-down	phenylpropanoid metabolic process	8	0.000385457	Acer_truncatum_newGene_12105;Atru.chr12.111;Atru.chr12.247;Atru.chr3.3771;Atru.chr8.1218;Atru.chr8.2001;Atru.chr8.2002;Atru.chr8.2204
GO:0009408	3d/0d-down	response to heat	10	0.000385457	Atru.chr1.1997;Atru.chr1.727;Atru.chr12.2398;Atru.chr2.2287;Atru.chr2.2288;Atru.chr2.2294;Atru.chr3.3865;Atru.chr3.3866;Atru.chr3.3869;Atru.chr9.1326
GO:0070592	3d/0d-down	cell wall polysaccharide biosynthetic process	5	0.000385457	Atru.chr13.687;Atru.chr3.274;Atru.chr3.275;Atru.chr4.829;Atru.chr6.457
GO:0007018	7d/0d-down	microtubule-based movement	21	6.82e-08	Acer_truncatum_newGene_209;Atru.chr1.1137;Atru.chr1.3306;Atru.chr1.424;Atru.chr10.2106;Atru.chr12.1237;Atru.chr13.1012;Atru.chr13.866;Atru.chr2.1842;Atru.chr2.1843;Atru.chr2.3626;Atru.chr2.408;Atru.chr3.3051;Atru.chr3.3060;Atru.chr4.2006;Atru.chr4.3126;Atru.chr5.2828;Atru.chr7.1766;Atru.chr8.1470;Atru.chr8.1922;Atru.chr8.1974
GO:0006928	7d/0d-down	movement of cell or subcellular component	22	2.23e-07	Acer_truncatum_newGene_209;Atru.chr1.1137;Atru.chr1.3306;Atru.chr1.424;Atru.chr10.2106;Atru.chr12.1237;Atru.chr13.1012;Atru.chr13.866;Atru.chr2.1842;Atru.chr2.1843;Atru.chr2.3626;Atru.chr2.408;Atru.chr3.3051;Atru.chr3.3060;Atru.chr3.4178;Atru.chr4.2006;Atru.chr4.3126;Atru.chr5.2828;Atru.chr7.1766;Atru.chr8.1470;Atru.chr8.1922;Atru.chr8.1974
GO:0000272	7d/0d-down	polysaccharide catabolic process	18	0.00128599	Atru.BG.191.p;Atru.chr1.4155;Atru.chr11.2194;Atru.chr11.598;Atru.chr12.1121;Atru.chr2.3687;Atru.chr4.1792;Atru.chr4.1793;Atru.chr5.1105;Atru.chr5.1106;Atru.chr7.1475;Atru.chr7.1788_Atru.chr7.1789;Atru.chr7.1796;Atru.chr8.1760;Atru.chr9.1850;Atru.chr9.2006;Atru.chr9.2007;Atru.chr9.983
GO:0045229	7d/0d-down	external encapsulating structure organization	29	0.00318024	Acer_truncatum_newGene_11299;Acer_truncatum_newGene_11303;Acer_truncatum_newGene_2397;Acer_truncatum_newGene_2789;Acer_truncatum_newGene_5039;Acer_truncatum_newGene_7385;Acer_truncatum_newGene_869;Atru.BG.191.p;Atru.chr1.4155;Atru.chr10.2150;Atru.chr11.2005;Atru.chr12.1121;Atru.chr12.174;Atru.chr2.1300;Atru.chr3.3941;Atru.chr4.2942;Atru.chr4.3192;Atru.chr5.1070;Atru.chr5.1106;Atru.chr5.3230;Atru.…
GO:0009664	7d/0d-down	plant-type cell wall organization	10	0.00368168	Acer_truncatum_newGene_11299;Acer_truncatum_newGene_11303;Atru.chr12.174;Atru.chr2.1300;Atru.chr3.3941;Atru.chr4.2942;Atru.chr5.3230;Atru.chr5.3577;Atru.chr8.2391;Atru.chr8.281
GO:0045490	7d/0d-down	pectin catabolic process	13	0.00368168	Atru.BG.191.p;Atru.chr1.4155;Atru.chr11.2194;Atru.chr12.1121;Atru.chr2.3687;Atru.chr4.1792;Atru.chr4.1793;Atru.chr5.1106;Atru.chr7.1475;Atru.chr7.1788_Atru.chr7.1789;Atru.chr7.1796;Atru.chr8.1760;Atru.chr9.983
GO:0005975	7d/0d-down	carbohydrate metabolic process	77	0.00368168	Acer_truncatum_newGene_1701;Acer_truncatum_newGene_2124;Acer_truncatum_newGene_2789;Acer_truncatum_newGene_4421;Acer_truncatum_newGene_6004;Acer_truncatum_newGene_6419;Acer_truncatum_newGene_6420;Acer_truncatum_newGene_9612;Atru.BG.191.p;Atru.chr1.1037;Atru.chr1.161;Atru.chr1.1937;Atru.chr1.3737;Atru.chr1.3740;Atru.chr1.4155;Atru.chr1.596;Atru.chr10.2150;Atru.chr10.2234;Atru.chr10.307;Atru.chr10.…
GO:0071555	7d/0d-down	cell wall organization	28	0.00368168	Acer_truncatum_newGene_11299;Acer_truncatum_newGene_11303;Acer_truncatum_newGene_2397;Acer_truncatum_newGene_2789;Acer_truncatum_newGene_5039;Acer_truncatum_newGene_7385;Atru.BG.191.p;Atru.chr1.4155;Atru.chr10.2150;Atru.chr11.2005;Atru.chr12.1121;Atru.chr12.174;Atru.chr2.1300;Atru.chr3.3941;Atru.chr4.2942;Atru.chr4.3192;Atru.chr5.1070;Atru.chr5.1106;Atru.chr5.3230;Atru.chr5.3572;Atru.chr5.3577;At…
GO:0016052	7d/0d-down	carbohydrate catabolic process	21	0.00470251	Atru.BG.191.p;Atru.chr1.4155;Atru.chr11.2194;Atru.chr11.598;Atru.chr12.1121;Atru.chr2.3687;Atru.chr2.3770;Atru.chr4.1792;Atru.chr4.1793;Atru.chr5.1105;Atru.chr5.1106;Atru.chr7.1475;Atru.chr7.1511;Atru.chr7.1788_Atru.chr7.1789;Atru.chr7.1796;Atru.chr8.1760;Atru.chr9.1677;Atru.chr9.1850;Atru.chr9.2006;Atru.chr9.2007;Atru.chr9.983
GO:0045488	7d/0d-down	pectin metabolic process	13	0.0185645	Atru.BG.191.p;Atru.chr1.4155;Atru.chr11.2194;Atru.chr12.1121;Atru.chr2.3687;Atru.chr4.1792;Atru.chr4.1793;Atru.chr5.1106;Atru.chr7.1475;Atru.chr7.1788_Atru.chr7.1789;Atru.chr7.1796;Atru.chr8.1760;Atru.chr9.983
GO:0010393	7d/0d-down	galacturonan metabolic process	13	0.0189718	Atru.BG.191.p;Atru.chr1.4155;Atru.chr11.2194;Atru.chr12.1121;Atru.chr2.3687;Atru.chr4.1792;Atru.chr4.1793;Atru.chr5.1106;Atru.chr7.1475;Atru.chr7.1788_Atru.chr7.1789;Atru.chr7.1796;Atru.chr8.1760;Atru.chr9.983
GO:0071669	7d/0d-down	plant-type cell wall organization or biogenesis	10	0.0329292	Acer_truncatum_newGene_11299;Acer_truncatum_newGene_11303;Atru.chr12.174;Atru.chr2.1300;Atru.chr3.3941;Atru.chr4.2942;Atru.chr5.3230;Atru.chr5.3577;Atru.chr8.2391;Atru.chr8.281
GO:0071554	7d/0d-down	cell wall organization or biogenesis	29	0.0374879	Acer_truncatum_newGene_11299;Acer_truncatum_newGene_11303;Acer_truncatum_newGene_2124;Acer_truncatum_newGene_2397;Acer_truncatum_newGene_2789;Acer_truncatum_newGene_5039;Acer_truncatum_newGene_7385;Atru.BG.191.p;Atru.chr1.4155;Atru.chr10.2150;Atru.chr11.2005;Atru.chr12.1121;Atru.chr12.174;Atru.chr2.1300;Atru.chr3.3941;Atru.chr4.2942;Atru.chr4.3192;Atru.chr5.1070;Atru.chr5.1106;Atru.chr5.3230;Atru…
GO:0005976	7d/0d-down	polysaccharide metabolic process	25	0.0414422	Acer_truncatum_newGene_2124;Acer_truncatum_newGene_2789;Atru.BG.191.p;Atru.chr1.4155;Atru.chr10.2150;Atru.chr11.2005;Atru.chr11.2194;Atru.chr11.598;Atru.chr12.1121;Atru.chr2.3687;Atru.chr4.1792;Atru.chr4.1793;Atru.chr4.1976;Atru.chr5.1070;Atru.chr5.1105;Atru.chr5.1106;Atru.chr6.3109;Atru.chr7.1475;Atru.chr7.1788_Atru.chr7.1789;Atru.chr7.1796;Atru.chr8.1760;Atru.chr9.1850;Atru.chr9.2006;Atru.chr9.…
GO:0019932	7d/0d-down	second-messenger-mediated signaling	5	0.0444465	Atru.chr3.312;Atru.chr4.1553;Atru.chr4.2834;Atru.chr7.2101;Atru.chr7.2117
GO:0015979	12d/0d-down	photosynthesis	47	8.18e-21	Acer_truncatum_newGene_1612;Acer_truncatum_newGene_7864;Atru.chr1.1539;Atru.chr1.1703;Atru.chr10.1350;Atru.chr10.1351;Atru.chr10.2092;Atru.chr10.620;Atru.chr10.966;Atru.chr11.2199;Atru.chr11.2325;Atru.chr11.2648;Atru.chr12.21;Atru.chr12.543;Atru.chr12.545;Atru.chr12.735;Atru.chr13.2627;Atru.chr13.60;Atru.chr2.1854;Atru.chr2.235;Atru.chr2.2747;Atru.chr2.2908;Atru.chr2.3894;Atru.chr2.492;Atru.chr2.…
GO:0009765	12d/0d-down	photosynthesis, light harvesting	16	3.42e-13	Atru.chr10.1350;Atru.chr10.1351;Atru.chr11.2325;Atru.chr12.21;Atru.chr12.735;Atru.chr13.2627;Atru.chr2.2908;Atru.chr2.513;Atru.chr5.898;Atru.chr6.1130;Atru.chr6.2070;Atru.chr6.3363;Atru.chr7.1126;Atru.chr7.2486;Atru.chr8.2228;Atru.chr9.216
GO:0071554	12d/0d-down	cell wall organization or biogenesis	63	4.72e-09	Acer_truncatum_newGene_10607;Acer_truncatum_newGene_11299;Acer_truncatum_newGene_11303;Acer_truncatum_newGene_1464;Acer_truncatum_newGene_2789;Acer_truncatum_newGene_2791;Acer_truncatum_newGene_5039;Acer_truncatum_newGene_9022;Acer_truncatum_newGene_9509;Atru.BG.191.p;Atru.BG.22.p;Atru.BG.52.p;Atru.chr1.2201;Atru.chr1.4155;Atru.chr1.947;Atru.chr10.1693;Atru.chr10.2150;Atru.chr10.2156;Atru.chr11.2…
GO:0018298	12d/0d-down	protein-chromophore linkage	17	3.11e-08	Acer_truncatum_newGene_1612;Atru.chr10.1350;Atru.chr10.1351;Atru.chr10.2092;Atru.chr11.2325;Atru.chr12.21;Atru.chr12.735;Atru.chr13.2627;Atru.chr2.2908;Atru.chr2.513;Atru.chr5.898;Atru.chr6.1130;Atru.chr6.2070;Atru.chr6.3363;Atru.chr7.2486;Atru.chr8.2228;Atru.chr9.216
GO:0007017	12d/0d-down	microtubule-based process	43	3.11e-08	Acer_truncatum_newGene_1005;Acer_truncatum_newGene_209;Acer_truncatum_newGene_6902;Acer_truncatum_newGene_8075;Atru.chr1.1387;Atru.chr1.1956;Atru.chr1.3306;Atru.chr1.424;Atru.chr1.633;Atru.chr10.2105;Atru.chr10.2106;Atru.chr11.2313;Atru.chr12.558;Atru.chr13.286;Atru.chr13.866;Atru.chr13.920;Atru.chr2.1842;Atru.chr2.1843;Atru.chr2.3541;Atru.chr2.3626;Atru.chr2.408;Atru.chr3.1093;Atru.chr3.3051;Atr…
GO:0019684	12d/0d-down	photosynthesis, light reaction	19	5.8e-07	Atru.chr10.1350;Atru.chr10.1351;Atru.chr10.2092;Atru.chr11.2325;Atru.chr12.21;Atru.chr12.735;Atru.chr13.2627;Atru.chr2.2908;Atru.chr2.513;Atru.chr3.477;Atru.chr5.898;Atru.chr6.1130;Atru.chr6.2070;Atru.chr6.3363;Atru.chr7.1126;Atru.chr7.2486;Atru.chr8.2228;Atru.chr9.195;Atru.chr9.216
GO:0071555	12d/0d-down	cell wall organization	50	6.68e-07	Acer_truncatum_newGene_10607;Acer_truncatum_newGene_11299;Acer_truncatum_newGene_11303;Acer_truncatum_newGene_1464;Acer_truncatum_newGene_2789;Acer_truncatum_newGene_2791;Acer_truncatum_newGene_5039;Acer_truncatum_newGene_9022;Acer_truncatum_newGene_9509;Atru.BG.191.p;Atru.BG.22.p;Atru.BG.52.p;Atru.chr1.2201;Atru.chr1.4155;Atru.chr1.947;Atru.chr10.2150;Atru.chr10.2156;Atru.chr11.2005;Atru.chr12.1…
GO:0005976	12d/0d-down	polysaccharide metabolic process	50	7.63e-07	Acer_truncatum_newGene_10607;Acer_truncatum_newGene_2789;Acer_truncatum_newGene_2791;Acer_truncatum_newGene_9509;Acer_truncatum_newGene_9574;Atru.BG.191.p;Atru.BG.22.p;Atru.BG.52.p;Atru.chr1.2201;Atru.chr1.4155;Atru.chr10.2150;Atru.chr10.2156;Atru.chr11.2005;Atru.chr11.598;Atru.chr12.106;Atru.chr12.1121;Atru.chr13.2415;Atru.chr13.315;Atru.chr13.687;Atru.chr2.1786;Atru.chr2.1787;Atru.chr2.3687;Atr…
GO:0005975	12d/0d-down	carbohydrate metabolic process	135	7.63e-07	Acer_truncatum_newGene_10262;Acer_truncatum_newGene_10607;Acer_truncatum_newGene_2789;Acer_truncatum_newGene_2791;Acer_truncatum_newGene_4421;Acer_truncatum_newGene_8676;Acer_truncatum_newGene_9509;Acer_truncatum_newGene_9574;Atru.BG.191.p;Atru.BG.22.p;Atru.BG.52.p;Atru.chr1.1037;Atru.chr1.104;Atru.chr1.166;Atru.chr1.2201;Atru.chr1.3737;Atru.chr1.3740;Atru.chr1.4155;Atru.chr1.596;Atru.chr1.947;At…
GO:0045229	12d/0d-down	external encapsulating structure organization	50	7.63e-07	Acer_truncatum_newGene_10607;Acer_truncatum_newGene_11299;Acer_truncatum_newGene_11303;Acer_truncatum_newGene_1464;Acer_truncatum_newGene_2789;Acer_truncatum_newGene_2791;Acer_truncatum_newGene_5039;Acer_truncatum_newGene_9022;Acer_truncatum_newGene_9509;Atru.BG.191.p;Atru.BG.22.p;Atru.BG.52.p;Atru.chr1.2201;Atru.chr1.4155;Atru.chr1.947;Atru.chr10.2150;Atru.chr10.2156;Atru.chr11.2005;Atru.chr12.1…
GO:0046271	12d/0d-down	phenylpropanoid catabolic process	12	2.85e-05	Acer_truncatum_newGene_12105;Atru.chr12.111;Atru.chr12.247;Atru.chr13.1901;Atru.chr13.1977;Atru.chr3.3771;Atru.chr3.3775;Atru.chr3.4068;Atru.chr8.2001;Atru.chr8.2002;Atru.chr8.2204;Atru.chr9.2139
GO:0046274	12d/0d-down	lignin catabolic process	12	2.85e-05	Acer_truncatum_newGene_12105;Atru.chr12.111;Atru.chr12.247;Atru.chr13.1901;Atru.chr13.1977;Atru.chr3.3771;Atru.chr3.3775;Atru.chr3.4068;Atru.chr8.2001;Atru.chr8.2002;Atru.chr8.2204;Atru.chr9.2139
GO:0044712	12d/0d-down	single-organism catabolic process	60	3.32e-05	Acer_truncatum_newGene_11598;Acer_truncatum_newGene_11600;Acer_truncatum_newGene_12052;Acer_truncatum_newGene_12056;Acer_truncatum_newGene_12105;Acer_truncatum_newGene_12319;Acer_truncatum_newGene_12345;Acer_truncatum_newGene_12348;Acer_truncatum_newGene_167;Acer_truncatum_newGene_306;Acer_truncatum_newGene_3968;Acer_truncatum_newGene_5363;Acer_truncatum_newGene_5701;Acer_truncatum_newGene_7031;A…
GO:0071669	12d/0d-down	plant-type cell wall organization or biogenesis	18	4.64e-05	Acer_truncatum_newGene_11299;Acer_truncatum_newGene_11303;Atru.chr12.106;Atru.chr12.174;Atru.chr12.1791;Atru.chr12.425;Atru.chr13.687;Atru.chr3.3665;Atru.chr3.3941;Atru.chr4.829;Atru.chr5.3230;Atru.chr8.1880;Atru.chr8.1983;Atru.chr8.2391;Atru.chr8.281;Atru.chr8.530;Atru.chr9.499;Atru.chr9.500
GO:0009698	12d/0d-down	phenylpropanoid metabolic process	15	0.000121126	Acer_truncatum_newGene_12105;Acer_truncatum_newGene_12345;Acer_truncatum_newGene_12348;Atru.chr12.111;Atru.chr12.247;Atru.chr13.1901;Atru.chr13.1977;Atru.chr3.3771;Atru.chr3.3775;Atru.chr3.4068;Atru.chr8.1218;Atru.chr8.2001;Atru.chr8.2002;Atru.chr8.2204;Atru.chr9.2139
GO:0005992	RW/0d-down	trehalose biosynthetic process	6	0.00795453	Atru.chr10.1565;Atru.chr10.1566;Atru.chr11.1999;Atru.chr11.868;Atru.chr7.540;Atru.chr9.2438
GO:0005991	RW/0d-down	trehalose metabolic process	6	0.00795453	Atru.chr10.1565;Atru.chr10.1566;Atru.chr11.1999;Atru.chr11.868;Atru.chr7.540;Atru.chr9.2438
GO:0009312	RW/0d-down	oligosaccharide biosynthetic process	7	0.0182851	Atru.chr10.1565;Atru.chr10.1566;Atru.chr11.1999;Atru.chr11.868;Atru.chr6.3395;Atru.chr7.540;Atru.chr9.2438
GO:0046351	RW/0d-down	disaccharide biosynthetic process	6	0.0182851	Atru.chr10.1565;Atru.chr10.1566;Atru.chr11.1999;Atru.chr11.868;Atru.chr7.540;Atru.chr9.2438
GO:0001101	RW/0d-down	response to acid chemical	20	0.0182851	Acer_truncatum_newGene_4945;Acer_truncatum_newGene_5016;Acer_truncatum_newGene_5017;Acer_truncatum_newGene_5260;Acer_truncatum_newGene_8093;Acer_truncatum_newGene_8763;Atru.chr1.1708;Atru.chr1.3305;Atru.chr10.607;Atru.chr11.1977;Atru.chr12.107;Atru.chr12.128;Atru.chr13.294;Atru.chr3.3208;Atru.chr3.808;Atru.chr5.1472;Atru.chr6.1711;Atru.chr6.2041;Atru.chr8.2423;Atru.chr9.1944
GO:1901700	RW/0d-down	response to oxygen-containing compound	23	0.0258577	Acer_truncatum_newGene_10806;Acer_truncatum_newGene_4945;Acer_truncatum_newGene_5016;Acer_truncatum_newGene_5017;Acer_truncatum_newGene_5260;Acer_truncatum_newGene_8093;Acer_truncatum_newGene_8763;Atru.chr1.1708;Atru.chr1.3305;Atru.chr10.607;Atru.chr11.1977;Atru.chr12.107;Atru.chr12.128;Atru.chr13.294;Atru.chr13.825;Atru.chr3.3208;Atru.chr3.808;Atru.chr5.1472;Atru.chr6.1711;Atru.chr6.1892;Atru.ch…
GO:0050896	RW/0d-down	response to stimulus	85	0.0391646	Acer_truncatum_newGene_10114;Acer_truncatum_newGene_10806;Acer_truncatum_newGene_10945;Acer_truncatum_newGene_11281;Acer_truncatum_newGene_12150;Acer_truncatum_newGene_12530;Acer_truncatum_newGene_2751;Acer_truncatum_newGene_3591;Acer_truncatum_newGene_4945;Acer_truncatum_newGene_5016;Acer_truncatum_newGene_5017;Acer_truncatum_newGene_5260;Acer_truncatum_newGene_5285;Acer_truncatum_newGene_6260;A…
GO:0007017	7d/3d-down	microtubule-based process	55	5.05e-19	Acer_truncatum_newGene_209;Acer_truncatum_newGene_6902;Acer_truncatum_newGene_8075;Acer_truncatum_newGene_9032;Atru.chr1.1137;Atru.chr1.3306;Atru.chr1.424;Atru.chr1.633;Atru.chr10.2105;Atru.chr10.2106;Atru.chr12.1237;Atru.chr13.1012;Atru.chr13.264;Atru.chr13.286;Atru.chr13.866;Atru.chr13.980;Atru.chr2.1842;Atru.chr2.1843;Atru.chr2.3533;Atru.chr2.3541;Atru.chr2.3552;Atru.chr2.3561;Atru.chr2.3626;A…
GO:0007018	7d/3d-down	microtubule-based movement	35	3.19e-17	Acer_truncatum_newGene_209;Atru.chr1.1137;Atru.chr1.3306;Atru.chr1.424;Atru.chr10.2105;Atru.chr10.2106;Atru.chr12.1237;Atru.chr13.1012;Atru.chr13.264;Atru.chr13.866;Atru.chr13.980;Atru.chr2.1842;Atru.chr2.1843;Atru.chr2.3626;Atru.chr2.3919;Atru.chr2.407;Atru.chr2.408;Atru.chr2.409;Atru.chr3.1212;Atru.chr3.277;Atru.chr3.3051;Atru.chr3.3060;Atru.chr3.3778;Atru.chr4.2006;Atru.chr4.3126;Atru.chr5.282…
GO:0006928	7d/3d-down	movement of cell or subcellular component	37	1.94e-16	Acer_truncatum_newGene_209;Atru.chr1.1137;Atru.chr1.3306;Atru.chr1.424;Atru.chr10.2105;Atru.chr10.2106;Atru.chr11.2311;Atru.chr12.1237;Atru.chr13.1012;Atru.chr13.264;Atru.chr13.866;Atru.chr13.980;Atru.chr2.1842;Atru.chr2.1843;Atru.chr2.3626;Atru.chr2.3919;Atru.chr2.407;Atru.chr2.408;Atru.chr2.409;Atru.chr3.1212;Atru.chr3.277;Atru.chr3.3051;Atru.chr3.3060;Atru.chr3.3778;Atru.chr3.4178;Atru.chr4.20…
GO:0005975	7d/3d-down	carbohydrate metabolic process	117	1.55e-06	Acer_truncatum_newGene_10859;Acer_truncatum_newGene_1691;Acer_truncatum_newGene_1701;Acer_truncatum_newGene_2789;Acer_truncatum_newGene_4421;Acer_truncatum_newGene_5944;Acer_truncatum_newGene_6419;Acer_truncatum_newGene_7142;Acer_truncatum_newGene_7149;Acer_truncatum_newGene_7610;Acer_truncatum_newGene_9482;Acer_truncatum_newGene_9612;Acer_truncatum_newGene_9627;Acer_truncatum_newGene_9869;Atru.B…
GO:0071555	7d/3d-down	cell wall organization	41	3.94e-05	Acer_truncatum_newGene_11299;Acer_truncatum_newGene_2397;Acer_truncatum_newGene_2789;Acer_truncatum_newGene_5039;Acer_truncatum_newGene_7385;Acer_truncatum_newGene_9032;Atru.BG.191.p;Atru.chr1.4155;Atru.chr10.2150;Atru.chr11.2053;Atru.chr12.1121;Atru.chr12.1520;Atru.chr12.425;Atru.chr2.1300;Atru.chr3.1783;Atru.chr3.3671;Atru.chr3.3941;Atru.chr3.4110;Atru.chr4.2942;Atru.chr4.2943;Atru.chr4.3072;At…
GO:0071554	7d/3d-down	cell wall organization or biogenesis	47	3.94e-05	Acer_truncatum_newGene_11299;Acer_truncatum_newGene_2397;Acer_truncatum_newGene_2789;Acer_truncatum_newGene_5039;Acer_truncatum_newGene_7385;Acer_truncatum_newGene_9032;Acer_truncatum_newGene_9877;Atru.BG.191.p;Atru.chr1.4155;Atru.chr10.2150;Atru.chr11.2053;Atru.chr12.1020;Atru.chr12.1121;Atru.chr12.1520;Atru.chr12.425;Atru.chr2.1300;Atru.chr3.1783;Atru.chr3.3671;Atru.chr3.3941;Atru.chr3.4110;Atr…
GO:0045229	7d/3d-down	external encapsulating structure organization	41	4.36e-05	Acer_truncatum_newGene_11299;Acer_truncatum_newGene_2397;Acer_truncatum_newGene_2789;Acer_truncatum_newGene_5039;Acer_truncatum_newGene_7385;Acer_truncatum_newGene_9032;Atru.BG.191.p;Atru.chr1.4155;Atru.chr10.2150;Atru.chr11.2053;Atru.chr12.1121;Atru.chr12.1520;Atru.chr12.425;Atru.chr2.1300;Atru.chr3.1783;Atru.chr3.3671;Atru.chr3.3941;Atru.chr3.4110;Atru.chr4.2942;Atru.chr4.2943;Atru.chr4.3072;At…
GO:0000272	7d/3d-down	polysaccharide catabolic process	24	5.06e-05	Acer_truncatum_newGene_9869;Atru.BG.191.p;Atru.chr1.4155;Atru.chr11.598;Atru.chr12.1121;Atru.chr2.3687;Atru.chr3.3671;Atru.chr4.1792;Atru.chr4.1793;Atru.chr5.1105;Atru.chr5.1106;Atru.chr5.1995;Atru.chr5.3138;Atru.chr6.3246;Atru.chr7.1475;Atru.chr7.1792;Atru.chr7.1796;Atru.chr8.1003;Atru.chr8.1760;Atru.chr9.1148;Atru.chr9.1850;Atru.chr9.2006;Atru.chr9.2007;Atru.chr9.983
GO:0016052	7d/3d-down	carbohydrate catabolic process	30	0.000104343	Acer_truncatum_newGene_9869;Atru.BG.191.p;Atru.chr1.4155;Atru.chr1.638;Atru.chr11.598;Atru.chr12.1121;Atru.chr13.300;Atru.chr13.301;Atru.chr2.3687;Atru.chr3.3671;Atru.chr3.99;Atru.chr4.1792;Atru.chr4.1793;Atru.chr5.1105;Atru.chr5.1106;Atru.chr5.1995;Atru.chr5.3138;Atru.chr5.3213;Atru.chr6.3246;Atru.chr7.1475;Atru.chr7.1511;Atru.chr7.1792;Atru.chr7.1796;Atru.chr8.1003;Atru.chr8.1760;Atru.chr9.1148…
GO:0009664	7d/3d-down	plant-type cell wall organization	12	0.00198096	Acer_truncatum_newGene_11299;Acer_truncatum_newGene_9032;Atru.chr12.425;Atru.chr2.1300;Atru.chr3.3941;Atru.chr4.2942;Atru.chr4.2943;Atru.chr5.3230;Atru.chr5.3577;Atru.chr8.2391;Atru.chr8.2558;Atru.chr8.281
GO:0045490	7d/3d-down	pectin catabolic process	15	0.00925258	Atru.BG.191.p;Atru.chr1.4155;Atru.chr12.1121;Atru.chr2.3687;Atru.chr3.3671;Atru.chr4.1792;Atru.chr4.1793;Atru.chr5.1106;Atru.chr5.1995;Atru.chr7.1475;Atru.chr7.1792;Atru.chr7.1796;Atru.chr8.1003;Atru.chr8.1760;Atru.chr9.983
GO:0071669	7d/3d-down	plant-type cell wall organization or biogenesis	13	0.0126413	Acer_truncatum_newGene_11299;Acer_truncatum_newGene_9032;Acer_truncatum_newGene_9877;Atru.chr12.425;Atru.chr2.1300;Atru.chr3.3941;Atru.chr4.2942;Atru.chr4.2943;Atru.chr5.3230;Atru.chr5.3577;Atru.chr8.2391;Atru.chr8.2558;Atru.chr8.281
GO:0000226	7d/3d-down	microtubule cytoskeleton organization	14	0.0165421	Acer_truncatum_newGene_6902;Acer_truncatum_newGene_9032;Atru.chr1.633;Atru.chr13.264;Atru.chr2.3533;Atru.chr2.3552;Atru.chr3.662;Atru.chr5.315;Atru.chr6.2891;Atru.chr8.2558;Atru.chr8.414;Atru.chr8.506;Atru.chr9.1479;Atru.chr9.2134
GO:0007049	7d/3d-down	cell cycle	35	0.0165421	Acer_truncatum_newGene_10373;Acer_truncatum_newGene_10385;Acer_truncatum_newGene_10548;Acer_truncatum_newGene_10557;Acer_truncatum_newGene_11397;Acer_truncatum_newGene_6254;Acer_truncatum_newGene_6902;Acer_truncatum_newGene_7554;Acer_truncatum_newGene_9877;Atru.chr1.1489;Atru.chr1.1986;Atru.chr10.2033;Atru.chr11.2182;Atru.chr11.2230;Atru.chr11.2667;Atru.chr13.264;Atru.chr13.32;Atru.chr2.1000;Atru…
GO:0005976	7d/3d-down	polysaccharide metabolic process	33	0.0258331	Acer_truncatum_newGene_2789;Acer_truncatum_newGene_9869;Atru.BG.191.p;Atru.chr1.4155;Atru.chr10.2150;Atru.chr11.598;Atru.chr12.1121;Atru.chr2.3687;Atru.chr3.1783;Atru.chr3.3671;Atru.chr3.4110;Atru.chr4.1792;Atru.chr4.1793;Atru.chr4.1976;Atru.chr5.1070;Atru.chr5.1105;Atru.chr5.1106;Atru.chr5.1995;Atru.chr5.3138;Atru.chr6.3109;Atru.chr6.3246;Atru.chr7.1475;Atru.chr7.1792;Atru.chr7.1796;Atru.chr8.10…
GO:0018298	12d/7d-down	protein-chromophore linkage	17	1.06e-10	Atru.chr10.1350;Atru.chr10.1351;Atru.chr10.2092;Atru.chr11.2325;Atru.chr12.21;Atru.chr12.735;Atru.chr13.2627;Atru.chr2.2908;Atru.chr2.513;Atru.chr3.1334;Atru.chr3.1336;Atru.chr5.898;Atru.chr6.1130;Atru.chr6.3363;Atru.chr6.756;Atru.chr8.2228;Atru.chr9.216
GO:0009765	12d/7d-down	photosynthesis, light harvesting	13	1.06e-10	Atru.chr10.1350;Atru.chr10.1351;Atru.chr11.2325;Atru.chr12.21;Atru.chr12.735;Atru.chr13.2627;Atru.chr2.2908;Atru.chr2.513;Atru.chr5.898;Atru.chr6.1130;Atru.chr6.3363;Atru.chr8.2228;Atru.chr9.216
GO:0015979	12d/7d-down	photosynthesis	26	1.76e-08	Atru.chr1.1703;Atru.chr10.1350;Atru.chr10.1351;Atru.chr10.2092;Atru.chr10.620;Atru.chr11.2200;Atru.chr11.2325;Atru.chr12.21;Atru.chr12.735;Atru.chr13.2627;Atru.chr2.2747;Atru.chr2.2908;Atru.chr2.3894;Atru.chr2.513;Atru.chr3.1334;Atru.chr3.1336;Atru.chr5.1457;Atru.chr5.1586;Atru.chr5.898;Atru.chr6.1130;Atru.chr6.3363;Atru.chr6.756;Atru.chr7.1668;Atru.chr8.2228;Atru.chr9.216;Atru.chr9.246
GO:0009698	12d/7d-down	phenylpropanoid metabolic process	17	1.97e-08	Acer_truncatum_newGene_12105;Acer_truncatum_newGene_5848;Acer_truncatum_newGene_8552;Acer_truncatum_newGene_8553;Atru.chr12.111;Atru.chr12.247;Atru.chr13.1901;Atru.chr3.3771;Atru.chr3.3775;Atru.chr3.4068;Atru.chr7.1656;Atru.chr8.1218;Atru.chr8.2001;Atru.chr8.2002;Atru.chr8.2204;Atru.chr9.2139;Atru.chr9.2140
GO:0019684	12d/7d-down	photosynthesis, light reaction	17	6.52e-08	Atru.chr10.1350;Atru.chr10.1351;Atru.chr10.2092;Atru.chr11.2325;Atru.chr12.21;Atru.chr12.735;Atru.chr13.2627;Atru.chr2.2908;Atru.chr2.513;Atru.chr3.1334;Atru.chr3.1336;Atru.chr5.898;Atru.chr6.1130;Atru.chr6.3363;Atru.chr6.756;Atru.chr8.2228;Atru.chr9.216
GO:0071554	12d/7d-down	cell wall organization or biogenesis	46	1.27e-07	Acer_truncatum_newGene_10160;Acer_truncatum_newGene_10607;Acer_truncatum_newGene_1464;Acer_truncatum_newGene_2464;Acer_truncatum_newGene_2791;Acer_truncatum_newGene_9022;Acer_truncatum_newGene_9509;Atru.BG.22.p;Atru.BG.52.p;Atru.chr1.1086;Atru.chr1.1087;Atru.chr1.2201;Atru.chr10.2156;Atru.chr12.1020;Atru.chr12.106;Atru.chr12.1791;Atru.chr12.425;Atru.chr13.2073;Atru.chr13.2415;Atru.chr13.687;Atru.…
GO:0046271	12d/7d-down	phenylpropanoid catabolic process	12	3.98e-07	Acer_truncatum_newGene_12105;Atru.chr12.111;Atru.chr12.247;Atru.chr13.1901;Atru.chr3.3771;Atru.chr3.3775;Atru.chr3.4068;Atru.chr8.2001;Atru.chr8.2002;Atru.chr8.2204;Atru.chr9.2139;Atru.chr9.2140
GO:0046274	12d/7d-down	lignin catabolic process	12	3.98e-07	Acer_truncatum_newGene_12105;Atru.chr12.111;Atru.chr12.247;Atru.chr13.1901;Atru.chr3.3771;Atru.chr3.3775;Atru.chr3.4068;Atru.chr8.2001;Atru.chr8.2002;Atru.chr8.2204;Atru.chr9.2139;Atru.chr9.2140
GO:0044699	12d/7d-down	single-organism process	332	9.32e-07	Acer_truncatum_newGene_1005;Acer_truncatum_newGene_10144;Acer_truncatum_newGene_10352;Acer_truncatum_newGene_10405;Acer_truncatum_newGene_10448;Acer_truncatum_newGene_10607;Acer_truncatum_newGene_10656;Acer_truncatum_newGene_11060;Acer_truncatum_newGene_11268;Acer_truncatum_newGene_11384;Acer_truncatum_newGene_12052;Acer_truncatum_newGene_12105;Acer_truncatum_newGene_12150;Acer_truncatum_newGene_…
GO:0009808	12d/7d-down	lignin metabolic process	12	1.97e-06	Acer_truncatum_newGene_12105;Atru.chr12.111;Atru.chr12.247;Atru.chr13.1901;Atru.chr3.3771;Atru.chr3.3775;Atru.chr3.4068;Atru.chr8.2001;Atru.chr8.2002;Atru.chr8.2204;Atru.chr9.2139;Atru.chr9.2140
GO:0019748	12d/7d-down	secondary metabolic process	20	8.19e-06	Acer_truncatum_newGene_12105;Acer_truncatum_newGene_3968;Acer_truncatum_newGene_5848;Acer_truncatum_newGene_8552;Acer_truncatum_newGene_8553;Atru.chr1.532;Atru.chr12.111;Atru.chr12.247;Atru.chr13.1901;Atru.chr3.3771;Atru.chr3.3775;Atru.chr3.4068;Atru.chr7.1656;Atru.chr8.1218;Atru.chr8.2001;Atru.chr8.2002;Atru.chr8.2094;Atru.chr8.2204;Atru.chr9.2139;Atru.chr9.2140
GO:0044712	12d/7d-down	single-organism catabolic process	46	2.14e-05	Acer_truncatum_newGene_12052;Acer_truncatum_newGene_12105;Acer_truncatum_newGene_167;Acer_truncatum_newGene_306;Acer_truncatum_newGene_3968;Acer_truncatum_newGene_5363;Acer_truncatum_newGene_5701;Acer_truncatum_newGene_5709;Acer_truncatum_newGene_7074;Acer_truncatum_newGene_8552;Acer_truncatum_newGene_8553;Atru.chr1.2544;Atru.chr1.2545;Atru.chr1.550;Atru.chr1.97;Atru.chr10.554;Atru.chr12.111;Atru…
GO:0006878	12d/7d-down	cellular copper ion homeostasis	7	3.85e-05	Atru.chr2.2617;Atru.chr2.2618;Atru.chr2.2701;Atru.chr2.2702;Atru.chr3.4034;Atru.chr3.4037;Atru.chr7.1831
GO:0055070	12d/7d-down	copper ion homeostasis	7	3.85e-05	Atru.chr2.2617;Atru.chr2.2618;Atru.chr2.2701;Atru.chr2.2702;Atru.chr3.4034;Atru.chr3.4037;Atru.chr7.1831
GO:0019439	12d/7d-down	aromatic compound catabolic process	25	4.96e-05	Acer_truncatum_newGene_12105;Acer_truncatum_newGene_5701;Acer_truncatum_newGene_5709;Acer_truncatum_newGene_8552;Acer_truncatum_newGene_8553;Atru.chr1.97;Atru.chr12.111;Atru.chr12.247;Atru.chr13.1901;Atru.chr2.3754;Atru.chr2.3774;Atru.chr3.1972;Atru.chr3.1982;Atru.chr3.3599;Atru.chr3.3771;Atru.chr3.3775;Atru.chr3.4068;Atru.chr5.2589;Atru.chr7.1656;Atru.chr8.2001;Atru.chr8.2002;Atru.chr8.2204;Atru…
GO:0001101	RW/12d-down	response to acid chemical	45	9.84e-06	Acer_truncatum_newGene_11009;Acer_truncatum_newGene_11019;Acer_truncatum_newGene_11030;Acer_truncatum_newGene_220;Acer_truncatum_newGene_5016;Acer_truncatum_newGene_7143;Acer_truncatum_newGene_9769;Atru.chr1.1708;Atru.chr1.4071;Atru.chr10.2010;Atru.chr10.607;Atru.chr11.2411;Atru.chr11.2470;Atru.chr11.2499;Atru.chr11.319;Atru.chr12.128;Atru.chr12.68;Atru.chr13.1512;Atru.chr13.170;Atru.chr13.294;At…
GO:1901700	RW/12d-down	response to oxygen-containing compound	51	4.14e-05	Acer_truncatum_newGene_10806;Acer_truncatum_newGene_11009;Acer_truncatum_newGene_11019;Acer_truncatum_newGene_11030;Acer_truncatum_newGene_220;Acer_truncatum_newGene_5016;Acer_truncatum_newGene_7143;Acer_truncatum_newGene_9769;Atru.chr1.1708;Atru.chr1.2988;Atru.chr1.4071;Atru.chr10.2010;Atru.chr10.607;Atru.chr11.2411;Atru.chr11.2470;Atru.chr11.2499;Atru.chr11.319;Atru.chr12.128;Atru.chr12.2398;At…
GO:0042221	RW/12d-down	response to chemical	79	0.00112217	Acer_truncatum_newGene_10806;Acer_truncatum_newGene_10945;Acer_truncatum_newGene_11009;Acer_truncatum_newGene_11019;Acer_truncatum_newGene_11030;Acer_truncatum_newGene_220;Acer_truncatum_newGene_3349;Acer_truncatum_newGene_5016;Acer_truncatum_newGene_5285;Acer_truncatum_newGene_6130;Acer_truncatum_newGene_6257;Acer_truncatum_newGene_6260;Acer_truncatum_newGene_6537;Acer_truncatum_newGene_7143;Ace…
GO:0005984	RW/12d-down	disaccharide metabolic process	14	0.00227444	Atru.chr1.231;Atru.chr10.1565;Atru.chr10.1566;Atru.chr11.1999;Atru.chr11.868;Atru.chr12.980;Atru.chr2.237;Atru.chr4.2906;Atru.chr4.3109;Atru.chr5.1104;Atru.chr7.2463;Atru.chr7.540;Atru.chr9.1381;Atru.chr9.2438
GO:0005992	RW/12d-down	trehalose biosynthetic process	8	0.0024431	Atru.chr1.231;Atru.chr10.1565;Atru.chr10.1566;Atru.chr11.1999;Atru.chr11.868;Atru.chr7.540;Atru.chr9.1381;Atru.chr9.2438
GO:0009628	RW/12d-down	response to abiotic stimulus	54	0.0024431	Acer_truncatum_newGene_10794;Acer_truncatum_newGene_5285;Atru.chr1.2783;Atru.chr1.2988;Atru.chr10.2010;Atru.chr10.2200;Atru.chr11.319;Atru.chr11.911;Atru.chr12.2398;Atru.chr12.30;Atru.chr13.1648;Atru.chr13.170;Atru.chr13.449;Atru.chr2.2294;Atru.chr2.3209;Atru.chr2.3585;Atru.chr2.3770;Atru.chr3.106;Atru.chr3.1358;Atru.chr3.3869;Atru.chr3.674;Atru.chr3.675;Atru.chr3.719;Atru.chr3.720;Atru.chr4.2346…
GO:0033993	RW/12d-down	response to lipid	27	0.0036428	Acer_truncatum_newGene_11009;Acer_truncatum_newGene_11019;Acer_truncatum_newGene_11030;Acer_truncatum_newGene_220;Acer_truncatum_newGene_9769;Atru.chr1.1708;Atru.chr10.2010;Atru.chr10.607;Atru.chr11.2470;Atru.chr11.2499;Atru.chr11.319;Atru.chr12.68;Atru.chr13.1512;Atru.chr13.294;Atru.chr13.536;Atru.chr13.825;Atru.chr3.1358;Atru.chr3.544;Atru.chr3.808;Atru.chr5.1130;Atru.chr5.1364;Atru.chr5.1472;A…
GO:0006012	RW/12d-down	galactose metabolic process	9	0.00373455	Acer_truncatum_newGene_856;Atru.BG.89.p;Atru.chr11.2048;Atru.chr2.227;Atru.chr2.228;Atru.chr4.3102;Atru.chr5.3350;Atru.chr9.1565;Atru.chr9.1970
GO:0005991	RW/12d-down	trehalose metabolic process	8	0.00405919	Atru.chr1.231;Atru.chr10.1565;Atru.chr10.1566;Atru.chr11.1999;Atru.chr11.868;Atru.chr7.540;Atru.chr9.1381;Atru.chr9.2438
GO:0055129	RW/12d-down	L-proline biosynthetic process	5	0.0040882	Atru.chr10.1167;Atru.chr12.310;Atru.chr12.339;Atru.chr2.341;Atru.chr8.2063
GO:0009611	RW/12d-down	response to wounding	13	0.005336	Acer_truncatum_newGene_4653;Atru.chr1.4071;Atru.chr10.2010;Atru.chr11.2411;Atru.chr13.1512;Atru.chr13.1998;Atru.chr3.925;Atru.chr5.1130;Atru.chr5.2378;Atru.chr7.1738;Atru.chr7.1739;Atru.chr8.2017;Atru.chr8.2026
GO:0009725	RW/12d-down	response to hormone	55	0.00550652	Acer_truncatum_newGene_11009;Acer_truncatum_newGene_11019;Acer_truncatum_newGene_11030;Acer_truncatum_newGene_220;Acer_truncatum_newGene_3349;Acer_truncatum_newGene_5016;Acer_truncatum_newGene_5285;Acer_truncatum_newGene_6257;Acer_truncatum_newGene_6260;Acer_truncatum_newGene_6537;Acer_truncatum_newGene_7143;Acer_truncatum_newGene_7473;Acer_truncatum_newGene_9769;Atru.chr1.1708;Atru.chr1.3532;Atr…
GO:0006560	RW/12d-down	proline metabolic process	6	0.00660548	Atru.chr10.1167;Atru.chr12.310;Atru.chr12.339;Atru.chr2.341;Atru.chr8.2063;Atru.chr8.783
GO:0010431	RW/12d-down	seed maturation	6	0.00660548	Atru.BG.234.p;Atru.chr12.68;Atru.chr2.3209;Atru.chr3.3388;Atru.chr3.544;Atru.chr5.1472
GO:0009415	RW/12d-down	response to water	15	0.0072808	Atru.chr13.170;Atru.chr3.674;Atru.chr3.675;Atru.chr3.719;Atru.chr3.720;Atru.chr5.1130;Atru.chr5.1177;Atru.chr5.1364;Atru.chr5.1590;Atru.chr5.2378;Atru.chr6.2040;Atru.chr6.2440;Atru.chr6.2788;Atru.chr9.1878;Atru.chr9.1944

## Sheet: Table S6
Table S6. DEGs in A. truncatum under drought stress for KEGG enrichment analysis
Traits	KEGG_A_class	KEGG_B_class	Pathway ID	Pathway	out (186)	All (3820)	Pvalue	Qvalue		Genes	K_IDs
3d/0d-up	Environmental Information Processing	Signal transduction	ko04016	MAPK signaling pathway - plant	25	210	3.04983e-10	9.45447e-09		Acer_truncatum_newGene_2945;Acer_truncatum_newGene_581;Acer_truncatum_newGene_8137;Acer_truncatum_newGene_8392;Acer_truncatum_newGene_8520;Acer_truncatum_newGene_8524;Acer_truncatum_newGene_8554;Acer_truncatum_newGene_8567;Acer_truncatum_newGene_8569;Acer_truncatum_newGene_8585;Atru.chr1.3550;Atru.chr1.3566;Atru.chr7.1138;Atru.chr8.2350;Atru.chr10.2411;Atru.chr11.114;Atru.chr13.744;Atru.chr3.267;…	K20599+K20729+K16224+K16224+K16224+K16224+K16224+K16224+K16224+K16224+K20728+K16224+K14515+K13424+K13424+K20725+K13425+K13425+K14496+K20716+K20558+K02183+K14516+K13425+K20558
3d/0d-up	Organismal Systems	Environmental adaptation	ko04626	Plant-pathogen interaction	31	616	0.000597228	0.00925704		Acer_truncatum_newGene_3136;Acer_truncatum_newGene_5732;Acer_truncatum_newGene_6666;Acer_truncatum_newGene_8137;Acer_truncatum_newGene_8392;Acer_truncatum_newGene_8520;Acer_truncatum_newGene_8524;Acer_truncatum_newGene_8554;Acer_truncatum_newGene_8567;Acer_truncatum_newGene_8569;Acer_truncatum_newGene_8585;Acer_truncatum_newGene_9666;Atru.chr6.2336;Atru.chr1.3566;Atru.chr7.2541;Atru.chr8.2350;Atr…	K16226+K05391+K05391+K16224+K16224+K16224+K16224+K16224+K16224+K16224+K16224+K16226+K05391+K16224+K18834+K13424+K13448+K18878+K13424+K13459+K13459+K13425+K13425+K05391+K05391+K18873+K18878+K02183+K05391+K13473+K13425
7d/0d-up	Environmental Information Processing	Signal transduction	ko04016	MAPK signaling pathway - plant	17	210	0.000176792	0.00495018		Acer_truncatum_newGene_2945;Acer_truncatum_newGene_8554;Acer_truncatum_newGene_8567;Atru.chr1.3550;Atru.chr7.1057;Atru.chr7.1138;Atru.chr7.1891;Atru.chr7.953;Atru.chr8.189;Atru.chr8.2350;Atru.chr10.2262;Atru.chr3.2384;Atru.chr3.4174;Atru.chr3.4182;Atru.chr4.1798;Atru.chr4.3040;Atru.chr5.1663	K20599+K16224+K16224+K20728+K20726+K14515+K13424+K13422+K02183+K13424+K13424+K13424+K20716+K20716+K13449+K02183+K14516
7d/0d-up	Environmental Information Processing	Signal transduction	ko04075	Plant hormone signal transduction	23	359	0.000417703	0.00584784		Acer_truncatum_newGene_3067;Acer_truncatum_newGene_321;Acer_truncatum_newGene_7473;Atru.chr1.3532;Atru.chr7.1138;Atru.chr7.1265;Atru.chr7.1738;Atru.chr7.1739;Atru.chr7.1808;Atru.chr7.2055;Atru.chr7.2056;Atru.chr7.953;Atru.chr8.1810;Atru.chr1.4071;Atru.chr11.2517;Atru.chr2.3140;Atru.chr2.525;Atru.chr1.2351;Atru.chr4.1798;Atru.chr4.315;Atru.chr5.1663;Atru.chr5.2439;Atru.chr5.850	K12126+K14432+K14484+K14484+K14515+K14494+K13464+K13464+K13464+K14484+K14490+K13422+K14488+K13464+K14486+K14494+K14490+K14494+K13449+K14431+K14516+K14487+K12126
7d/0d-up	Organismal Systems	Environmental adaptation	ko04712	Circadian rhythm - plant	9	90	0.00152991	0.0142791		Acer_truncatum_newGene_3067;Atru.chr9.1574;Atru.chr1.549;Atru.chr11.911;Atru.chr12.2429;Atru.chr12.2430;Atru.chr2.1539;Atru.chr1.2156;Atru.chr5.850	K12126+K12133+K16221+K12116+K12130+K12130+K16222+K12133+K12126
7d/0d-up	Organismal Systems	Environmental adaptation	ko04626	Plant-pathogen interaction	30	616	0.00495532	0.0346873		Acer_truncatum_newGene_3136;Acer_truncatum_newGene_5732;Acer_truncatum_newGene_8554;Acer_truncatum_newGene_8567;Acer_truncatum_newGene_915;Acer_truncatum_newGene_1210;Acer_truncatum_newGene_1212;Acer_truncatum_newGene_12347;Atru.chr7.1891;Atru.chr7.1919;Atru.chr7.2541;Atru.chr7.2542;Atru.chr8.189;Atru.chr8.2350;Atru.chr8.95;Atru.chr9.2017;Atru.chr9.845;Atru.chr10.1685;Atru.chr10.2262;Atru.chr10.2…	K16226+K05391+K16224+K16224+K16226+K13459+K13459+K16226+K13424+K18835+K18834+K18834+K02183+K13424+K13459+K13459+K18878+K13441+K13424+K13434+K13448+K13459+K13459+K13457+K13424+K13456+K13449+K02183+K05391+K13459
12d/0d-up	Organismal Systems	Environmental adaptation	ko04712	Circadian rhythm - plant	11	90	0.00116311	0.0337302		Acer_truncatum_newGene_5038;Atru.chr7.2031;Atru.chr8.2542;Atru.chr9.1574;Atru.chr10.1668;Atru.chr11.274;Atru.chr11.289;Atru.chr11.911;Atru.chr2.1539;Atru.chr1.2156;Atru.chr4.3191	K16241+K12125+K12133+K12133+K16222+K12135+K12135+K12116+K16222+K12133+K16241
12d/0d-up	Environmental Information Processing	Signal transduction	ko04075	Plant hormone signal transduction	26	359	0.00344333	0.0499282		Acer_truncatum_newGene_2669;Acer_truncatum_newGene_321;Acer_truncatum_newGene_5729;Acer_truncatum_newGene_6537;Acer_truncatum_newGene_7473;Atru.chr6.3113;Atru.chr1.3532;Atru.chr7.1138;Atru.chr7.1738;Atru.chr7.1739;Atru.chr7.1808;Atru.chr7.2055;Atru.chr7.2056;Atru.chr8.1810;Atru.chr1.4071;Atru.chr9.1935;Atru.chr11.2411;Atru.chr11.2470;Atru.chr11.2499;Atru.chr11.2517;Atru.chr13.536;Atru.chr2.3140;A…	K14494+K14432+K14432+K14486+K14484+K14494+K14484+K14515+K13464+K13464+K13464+K14484+K14490+K14488+K13464+K14486+K13464+K14494+K14494+K14486+K14503+K14494+K14515+K14494+K13463+K14487
RW/0d-up	Metabolism	Energy metabolism	ko00910	Nitrogen metabolism	4	16	0.000387351	0.00968378		Atru.chr6.2263;Atru.chr6.2354;Atru.chr11.2081;Atru.chr11.2082	K02575+K02575+K02575+K02575
RW/0d-up	Genetic Information Processing	Folding, sorting and degradation	ko04141	Protein processing in endoplasmic reticulum	17	366	0.00347794	0.0434742		Acer_truncatum_newGene_7708;Acer_truncatum_newGene_9907;Atru.chr6.196;Atru.chr6.3310;Atru.chr1.353;Atru.chr7.1903;Atru.chr7.1909;Atru.chr9.1718;Atru.chr9.2131;Atru.chr12.461;Atru.chr12.471;Atru.chr3.3079;Atru.chr3.3091;Atru.chr3.3851;Atru.chr3.3852;Atru.chr3.3853;Atru.chr3.3870	K13993+K04079+K13993+K03283+K04079+K13993+K13993+K14026+K04079+K03283+K03283+K09503+K09503+K03283+K03283+K03283+K13993
12d/7d-up	Genetic Information Processing	Folding, sorting and degradation	ko04141	Protein processing in endoplasmic reticulum	27	366	3.78094e-06	9.83045e-05		Acer_truncatum_newGene_7708;Acer_truncatum_newGene_9907;Atru.chr1.3477;Atru.chr6.196;Atru.chr6.2475;Atru.chr6.2841;Atru.chr6.3310;Atru.chr1.353;Atru.chr7.1903;Atru.chr7.1909;Atru.chr9.1326;Atru.chr9.2131;Atru.chr9.2472;Atru.chr9.2536;Atru.chr11.2215;Atru.chr12.2398;Atru.chr2.2287;Atru.chr2.2288;Atru.chr2.2294;Atru.chr2.2340;Atru.chr1.1997;Atru.chr3.3865;Atru.chr3.3866;Atru.chr3.3869;Atru.chr3.387…	K13993+K04079+K03283+K13993+K13993+K08288+K03283+K04079+K13993+K13993+K13993+K04079+K13525+K13525+K13993+K13993+K13993+K13993+K13993+K04374+K13993+K13993+K13993+K13993+K13993+K13993+K13993
RW/12d-up	Metabolism	Energy metabolism	ko00195	Photosynthesis	26	56	7.65528e-16	3.06211e-14		Acer_truncatum_newGene_1612;Atru.chr6.1742;Atru.chr6.3034;Atru.chr6.3527;Atru.chr7.2441;Atru.chr7.976;Atru.chr10.2230;Atru.chr10.515;Atru.chr10.620;Atru.chr10.966;Atru.chr11.2199;Atru.chr12.543;Atru.chr13.1881;Atru.chr13.210;Atru.chr2.3894;Atru.chr2.833;Atru.chr3.1475;Atru.chr3.3161;Atru.chr3.477;Atru.chr4.564;Atru.chr4.905;Atru.chr5.1457;Atru.chr5.1586;Atru.chr5.1865;Atru.chr5.1920;Atru.chr5.726	K02690+K02639+K08902+K02699+K02109+K02109+K02115+K08906+K02694+K02698+K02723+K02717+K02113+K02638+K08905+K02721+K02707+K14332+K02716+K02110+K02701+K02692+K02721+K08903+K02693+K02113
RW/12d-up	Metabolism	Energy metabolism	ko00196	Photosynthesis - antenna proteins	14	18	2.00928e-13	4.01857e-12		Atru.chr6.1130;Atru.chr6.2070;Atru.chr6.3363;Atru.chr8.2228;Atru.chr9.216;Atru.chr10.1350;Atru.chr10.1351;Atru.chr11.2325;Atru.chr12.21;Atru.chr12.735;Atru.chr13.2627;Atru.chr2.2908;Atru.chr2.513;Atru.chr5.898	K08917+K08912+K08913+K08915+K08910+K08912+K08912+K08908+K08915+K08907+K08916+K08914+K08912+K08912
RW/12d-up	Metabolism	Global and overview maps	ko01100	Metabolic pathways	40	202	1.78576e-09	2.38101e-08		Acer_truncatum_newGene_1612;Acer_truncatum_newGene_7625;Acer_truncatum_newGene_8093;Atru.chr6.1130;Atru.chr6.1759;Atru.chr6.2070;Atru.chr6.3363;Atru.chr7.1540;Atru.chr7.2441;Atru.chr1.4001;Atru.chr7.976;Atru.chr8.1166;Atru.chr8.2228;Atru.chr9.216;Atru.chr10.1350;Atru.chr10.1351;Atru.chr10.2153;Atru.chr10.2230;Atru.chr10.554;Atru.chr10.620;Atru.chr11.2325;Atru.chr1.1254;Atru.chr12.21;Atru.chr12.73…	K02690+K20623+K03860+K08917+K02437+K08912+K08913+K02140+K02109+K20623+K02109+K12667+K08915+K08910+K08912+K08912+K12669+K02115+K02437+K02694+K08908+K03860+K08915+K08907+K02113+K08916+K03860+K02154+K08914+K08912+K02707+K12449+K03955+K02110+K02692+K02693+K03955+K02113+K02134+K08912
RW/12d-up	Cellular Processes	Transport and catabolism	ko04145	Phagosome	18	102	0.000316612	0.00316612		Acer_truncatum_newGene_1005;Acer_truncatum_newGene_8075;Atru.chr6.2721;Atru.chr7.1376;Atru.chr8.136;Atru.chr8.2124;Atru.chr9.2222;Atru.chr1.1387;Atru.chr13.286;Atru.chr13.371;Atru.chr13.920;Atru.chr2.156;Atru.chr2.2067;Atru.chr2.2068;Atru.chr3.1093;Atru.chr3.4039;Atru.chr5.2272;Atru.chr5.92	K07375+K07374+K08488+K04392+K07374+K07375+K07375+K07375+K07375+K02154+K07374+K08057+K10956+K10956+K07374+K07375+K07374+K04392
RW/12d-up	Metabolism	Amino acid metabolism	ko00260	Glycine, serine and threonine metabolism	2	2	0.00527851	0.0301629		Atru.chr6.1759;Atru.chr10.554	K02437+K02437
RW/12d-up	Metabolism	Carbohydrate metabolism	ko00630	Glyoxylate and dicarboxylate metabolism	2	2	0.00527851	0.0301629		Atru.chr6.1759;Atru.chr10.554	K02437+K02437
RW/12d-up	Metabolism	Metabolism of terpenoids and polyketides	ko00905	Brassinosteroid biosynthesis	2	2	0.00527851	0.0301629		Acer_truncatum_newGene_7625;Atru.chr1.4001	K20623+K20623
3d/0d-down	Genetic Information Processing	Folding, sorting and degradation	ko04141	Protein processing in endoplasmic reticulum	19	366	9.22632e-05	0.00212205		Acer_truncatum_newGene_5888;Acer_truncatum_newGene_11310;Atru.chr6.2475;Atru.chr9.1326;Atru.chr9.2131;Atru.chr1.727;Atru.chr11.2215;Atru.chr12.2398;Atru.chr12.492;Atru.chr2.2287;Atru.chr2.2288;Atru.chr2.2294;Atru.chr1.1997;Atru.chr3.3851;Atru.chr3.3852;Atru.chr3.3853;Atru.chr3.3865;Atru.chr3.3866;Atru.chr3.3869
3d/0d-down	Organismal Systems	Environmental adaptation	ko04626	Plant-pathogen interaction	25	616	0.000327487	0.0037661		Acer_truncatum_newGene_2427;Acer_truncatum_newGene_2935;Acer_truncatum_newGene_3678;Acer_truncatum_newGene_4594;Acer_truncatum_newGene_5151;Acer_truncatum_newGene_5184;Acer_truncatum_newGene_5885;Acer_truncatum_newGene_5888;Acer_truncatum_newGene_6042;Acer_truncatum_newGene_7187;Acer_truncatum_newGene_8069;Acer_truncatum_newGene_8168;Acer_truncatum_newGene_995;Acer_truncatum_newGene_9989;Acer_tru…
7d/0d-down	Metabolism	Energy metabolism	ko00196	Photosynthesis - antenna proteins	4	18	0.00318772	0.0892562		Atru.chr6.2070;Atru.chr10.1350;Atru.chr2.513;Atru.chr5.898	K08912+K08912+K08912+K08912
12d/0d-down	Metabolism	Energy metabolism	ko00196	Photosynthesis - antenna proteins	15	18	3.50083e-16	1.22529e-14		Atru.chr6.1130;Atru.chr6.2070;Atru.chr6.3363;Atru.chr7.2486;Atru.chr8.2228;Atru.chr9.216;Atru.chr10.1350;Atru.chr10.1351;Atru.chr11.2325;Atru.chr12.21;Atru.chr12.735;Atru.chr13.2627;Atru.chr2.2908;Atru.chr2.513;Atru.chr5.898	K08917+K08912+K08913+K08909+K08915+K08910+K08912+K08912+K08908+K08915+K08907+K08916+K08914+K08912+K08912
12d/0d-down	Metabolism	Energy metabolism	ko00195	Photosynthesis	24	56	2.51218e-15	4.39631e-14		Acer_truncatum_newGene_1612;Atru.chr6.1742;Atru.chr6.2016;Atru.chr6.3527;Atru.chr7.2441;Atru.chr10.2092;Atru.chr10.2230;Atru.chr10.620;Atru.chr10.966;Atru.chr11.2199;Atru.chr12.543;Atru.chr12.545;Atru.chr13.1881;Atru.chr13.210;Atru.chr2.1854;Atru.chr2.3894;Atru.chr3.3161;Atru.chr3.477;Atru.chr4.2460;Atru.chr4.564;Atru.chr4.905;Atru.chr5.1457;Atru.chr5.1586;Atru.chr5.1920	K02690+K02639+K02717+K02699+K02109+K02704+K02115+K02694+K02698+K02723+K02717+K02717+K02113+K02638+K03541+K08905+K14332+K02716+K02639+K02110+K02701+K02692+K02721+K02693
12d/0d-down	Metabolism	Global and overview maps	ko01100	Metabolic pathways	35	202	1.10963e-08	1.29457e-07		Acer_truncatum_newGene_1612;Acer_truncatum_newGene_7625;Acer_truncatum_newGene_8093;Atru.chr6.1130;Atru.chr6.1759;Atru.chr6.2070;Atru.chr6.3363;Atru.chr7.2441;Atru.chr7.2486;Atru.chr1.4001;Atru.chr8.2228;Atru.chr9.216;Atru.chr10.1350;Atru.chr10.1351;Atru.chr10.2092;Atru.chr10.2230;Atru.chr10.554;Atru.chr10.620;Atru.chr11.2325;Atru.chr1.1254;Atru.chr12.21;Atru.chr12.735;Atru.chr13.1881;Atru.chr13.…	K02690+K20623+K03860+K08917+K02437+K08912+K08913+K02109+K08909+K20623+K08915+K08910+K08912+K08912+K02704+K02115+K02437+K02694+K08908+K03860+K08915+K08907+K02113+K08916+K03860+K03860+K08914+K03955+K08912+K03955+K02110+K02692+K02693+K03860+K08912
12d/0d-down	Cellular Processes	Transport and catabolism	ko04145	Phagosome	17	102	0.000138373	0.00121076		Acer_truncatum_newGene_1005;Acer_truncatum_newGene_8075;Atru.chr6.2721;Atru.chr6.2842;Atru.chr7.1376;Atru.chr8.136;Atru.chr9.2199;Atru.chr9.2222;Atru.chr1.1387;Atru.chr13.286;Atru.chr13.920;Atru.chr2.156;Atru.chr2.2067;Atru.chr2.2068;Atru.chr3.1093;Atru.chr3.4039;Atru.chr5.2272	K07375+K07374+K08488+K04392+K04392+K07374+K07375+K07375+K07375+K07375+K07374+K08057+K10956+K10956+K07374+K07375+K07374
12d/0d-down	Environmental Information Processing	Signal transduction	ko04016	MAPK signaling pathway - plant	25	210	0.00101472	0.00710306		Acer_truncatum_newGene_2912;Acer_truncatum_newGene_6045;Acer_truncatum_newGene_8137;Acer_truncatum_newGene_8168;Acer_truncatum_newGene_8454;Acer_truncatum_newGene_8524;Acer_truncatum_newGene_8567;Acer_truncatum_newGene_8569;Atru.chr6.1657;Atru.chr6.1658;Atru.chr6.1662;Atru.chr6.1711;Atru.chr1.3590;Atru.chr1.3591;Atru.chr6.58;Atru.chr7.734;Atru.chr8.2324;Atru.chr8.77;Atru.chr12.107;Atru.chr12.175;…	K20599+K20599+K16224+K16224+K16224+K16224+K16224+K16224+K20558+K20558+K16224+K14496+K16224+K16224+K16224+K13449+K14496+K20728+K14496+K20557+K13422+K13449+K20728+K16224+K20558
12d/0d-down	Organismal Systems	Environmental adaptation	ko04626	Plant-pathogen interaction	55	616	0.00217091	0.0126636		Acer_truncatum_newGene_2062;Acer_truncatum_newGene_2084;Acer_truncatum_newGene_2093;Acer_truncatum_newGene_2123;Acer_truncatum_newGene_2427;Acer_truncatum_newGene_7187;Acer_truncatum_newGene_10717;Acer_truncatum_newGene_796;Acer_truncatum_newGene_804;Acer_truncatum_newGene_8137;Acer_truncatum_newGene_8168;Acer_truncatum_newGene_8303;Acer_truncatum_newGene_8454;Acer_truncatum_newGene_8524;Acer_tru…	K13459+K13459+K13459+K13459+K13457+K13466+K13441+K13459+K13459+K16224+K16224+K05391+K16224+K16224+K16224+K16224+K13459+K13459+K16225+K13457+K13457+K16225+K05391+K16224+K18878+K16224+K16224+K16224+K13434+K13449+K13459+K13435+K13459+K05391+K18878+K13441+K13441+K13473+K09487+K09487+K13448+K13448+K05391+K13459+K13459+K13459+K13449+K13448+K18878+K13448+K13459+K13448+K16224+K18878+K13448
12d/0d-down	Metabolism	Amino acid metabolism	ko00260	Glycine, serine and threonine metabolism	2	2	0.00383396	0.0149098		Atru.chr6.1759;Atru.chr10.554	K02437+K02437
12d/0d-down	Metabolism	Carbohydrate metabolism	ko00630	Glyoxylate and dicarboxylate metabolism	2	2	0.00383396	0.0149098		Atru.chr6.1759;Atru.chr10.554	K02437+K02437
12d/0d-down	Metabolism	Metabolism of terpenoids and polyketides	ko00905	Brassinosteroid biosynthesis	2	2	0.00383396	0.0149098		Acer_truncatum_newGene_7625;Atru.chr1.4001	K20623+K20623
RW/0d-down	Organismal Systems	Environmental adaptation	ko04626	Plant-pathogen interaction	43	616	2.27417e-08	5.45802e-07		Acer_truncatum_newGene_1824;Acer_truncatum_newGene_2062;Acer_truncatum_newGene_2123;Acer_truncatum_newGene_2427;Acer_truncatum_newGene_6454;Acer_truncatum_newGene_7187;Acer_truncatum_newGene_8137;Acer_truncatum_newGene_8168;Acer_truncatum_newGene_8237;Acer_truncatum_newGene_8524;Acer_truncatum_newGene_8567;Acer_truncatum_newGene_8569;Acer_truncatum_newGene_991;Acer_truncatum_newGene_995;Acer_trun…	K13459+K13459+K13459+K13457+K13457+K13466+K16224+K16224+K13457+K16224+K16224+K16224+K13457+K13457+K13457+K13459+K13435+K16225+K05391+K16226+K13457+K18878+K13424+K13425+K13424+K13459+K13459+K13434+K13435+K05391+K13424+K13459+K13457+K13448+K05391+K13459+K13459+K13424+K13457+K13424+K13457+K13429+K13448
RW/0d-down	Environmental Information Processing	Signal transduction	ko04016	MAPK signaling pathway - plant	15	210	0.00148612	0.0178334		Acer_truncatum_newGene_2912;Acer_truncatum_newGene_8137;Acer_truncatum_newGene_8168;Acer_truncatum_newGene_8524;Acer_truncatum_newGene_8567;Acer_truncatum_newGene_8569;Atru.chr6.1711;Atru.chr7.1891;Atru.chr7.2657;Atru.chr8.2350;Atru.chr10.2411;Atru.chr12.107;Atru.chr12.1125;Atru.chr3.2384;Atru.chr1.2580	K20599+K16224+K16224+K16224+K16224+K16224+K14496+K13424+K13425+K13424+K13424+K14496+K14514+K13424+K13424
7d/3d-down	Environmental Information Processing	Signal transduction	ko04016	MAPK signaling pathway - plant	25	210	4.90413e-06	0.000152028		Acer_truncatum_newGene_581;Acer_truncatum_newGene_8137;Acer_truncatum_newGene_8392;Acer_truncatum_newGene_8454;Acer_truncatum_newGene_8524;Acer_truncatum_newGene_8561;Acer_truncatum_newGene_8569;Atru.chr6.1711;Atru.chr6.58;Atru.chr8.2324;Atru.chr8.77;Atru.chr10.2260;Atru.chr10.2411;Atru.chr11.114;Atru.chr12.107;Atru.chr12.175;Atru.chr13.744;Atru.chr3.1118;Atru.chr3.483;Atru.chr4.1713;Atru.chr4.25…	K20729+K16224+K16224+K16224+K16224+K16224+K16224+K14496+K16224+K14496+K20728+K20716+K13424+K20725+K14496+K20557+K13425+K13422+K13449+K20558+K20558+K20728+K16224+K13425+K20558
7d/3d-down	Organismal Systems	Environmental adaptation	ko04626	Plant-pathogen interaction	46	616	0.000195354	0.00302798		Acer_truncatum_newGene_2062;Acer_truncatum_newGene_4095;Acer_truncatum_newGene_6009;Acer_truncatum_newGene_6666;Acer_truncatum_newGene_10669;Acer_truncatum_newGene_8137;Acer_truncatum_newGene_8392;Acer_truncatum_newGene_8454;Acer_truncatum_newGene_8524;Acer_truncatum_newGene_8561;Acer_truncatum_newGene_8569;Acer_truncatum_newGene_8996;Acer_truncatum_newGene_9665;Acer_truncatum_newGene_9666;Acer_t…	K13459+K13459+K16225+K05391+K13457+K16224+K16224+K16224+K16224+K16224+K16224+K13459+K13459+K16226+K05391+K05391+K13435+K16224+K13434+K05391+K13448+K18878+K13424+K13459+K13473+K13448+K13425+K05391+K13435+K13459+K13459+K05391+K05391+K18873+K05391+K13449+K18878+K13448+K13459+K13459+K13457+K13429+K13448+K16224+K13473+K13425
7d/3d-down	Metabolism	Energy metabolism	ko00196	Photosynthesis - antenna proteins	4	18	0.00739547	0.0764199		Atru.chr6.2070;Atru.chr10.1350;Atru.chr2.513;Atru.chr5.898	K08912+K08912+K08912+K08912
12d/7d-down	Metabolism	Energy metabolism	ko00196	Photosynthesis - antenna proteins	13	18	6.90366e-15	2.41628e-13		Atru.chr6.1130;Atru.chr6.3363;Atru.chr8.2228;Atru.chr9.216;Atru.chr10.1350;Atru.chr10.1351;Atru.chr11.2325;Atru.chr12.21;Atru.chr12.735;Atru.chr13.2627;Atru.chr2.2908;Atru.chr2.513;Atru.chr5.898	K08917+K08913+K08915+K08910+K08912+K08912+K08908+K08915+K08907+K08916+K08914+K08912+K08912
12d/7d-down	Metabolism	Global and overview maps	ko01100	Metabolic pathways	25	202	8.55083e-07	1.49639e-05		Acer_truncatum_newGene_7625;Atru.chr6.1130;Atru.chr6.3363;Atru.chr7.2441;Atru.chr1.4001;Atru.chr8.2228;Atru.chr9.216;Atru.chr10.1350;Atru.chr10.1351;Atru.chr10.2092;Atru.chr10.554;Atru.chr10.620;Atru.chr11.2325;Atru.chr12.21;Atru.chr12.735;Atru.chr13.1881;Atru.chr13.2627;Atru.chr13.295;Atru.chr2.2908;Atru.chr2.513;Atru.chr3.1336;Atru.chr4.564;Atru.chr5.1457;Atru.chr5.79;Atru.chr5.898	K20623+K08917+K08913+K02109+K20623+K08915+K08910+K08912+K08912+K02704+K02437+K02694+K08908+K08915+K08907+K02113+K08916+K03860+K08914+K08912+K02705+K02110+K02692+K02134+K08912
12d/7d-down	Metabolism	Energy metabolism	ko00195	Photosynthesis	11	56	1.71089e-05	0.000185656		Atru.chr7.2441;Atru.chr10.2092;Atru.chr10.620;Atru.chr13.1881;Atru.chr13.210;Atru.chr2.3894;Atru.chr3.1336;Atru.chr3.3161;Atru.chr4.564;Atru.chr5.1457;Atru.chr5.1586	K02109+K02704+K02694+K02113+K02638+K08905+K02705+K14332+K02110+K02692+K02721
12d/7d-down	Organismal Systems	Environmental adaptation	ko04626	Plant-pathogen interaction	47	616	2.12178e-05	0.000185656		Acer_truncatum_newGene_2084;Acer_truncatum_newGene_2093;Acer_truncatum_newGene_4953;Acer_truncatum_newGene_5732;Acer_truncatum_newGene_7187;Acer_truncatum_newGene_10717;Acer_truncatum_newGene_8168;Acer_truncatum_newGene_8303;Acer_truncatum_newGene_8567;Acer_truncatum_newGene_8569;Acer_truncatum_newGene_8851;Acer_truncatum_newGene_9671;Acer_truncatum_newGene_996;Acer_truncatum_newGene_11293;Acer_t…	K13459+K13459+K13459+K05391+K13466+K13441+K16224+K05391+K16224+K16224+K13459+K18875+K13457+K13435+K13435+K13459+K13459+K13459+K16225+K16224+K16224+K16224+K13424+K18835+K18834+K18834+K13449+K02183+K13424+K13459+K13435+K13459+K13441+K13441+K13434+K13459+K13448+K05391+K13424+K13448+K13457+K13449+K13424+K05391+K13473+K13459+K18834
12d/7d-down	Metabolism	Metabolism of terpenoids and polyketides	ko00905	Brassinosteroid biosynthesis	2	2	0.00181005	0.0126703		Acer_truncatum_newGene_7625;Atru.chr1.4001	K20623+K20623
12d/7d-down	Environmental Information Processing	Signal transduction	ko04016	MAPK signaling pathway - plant	18	210	0.00318421	0.0185746		Acer_truncatum_newGene_2912;Acer_truncatum_newGene_2945;Acer_truncatum_newGene_8168;Acer_truncatum_newGene_8567;Acer_truncatum_newGene_8569;Atru.chr6.1662;Atru.chr1.3550;Atru.chr1.3566;Atru.chr1.3591;Atru.chr7.1891;Atru.chr7.735;Atru.chr8.189;Atru.chr8.2350;Atru.chr8.77;Atru.chr3.1117;Atru.chr3.2384;Atru.chr4.1798;Atru.chr4.480	K20599+K20599+K16224+K16224+K16224+K16224+K20728+K16224+K16224+K13424+K13449+K02183+K13424+K20728+K13422+K13424+K13449+K13424
RW/12d-down	Organismal Systems	Environmental adaptation	ko04712	Circadian rhythm - plant	17	90	1.58798e-05	0.000476394		Acer_truncatum_newGene_3067;Atru.chr6.2597;Atru.chr7.2031;Atru.chr8.1834;Atru.chr9.1574;Atru.chr1.549;Atru.chr10.1668;Atru.chr11.274;Atru.chr11.289;Atru.chr11.911;Atru.chr12.2429;Atru.chr12.2430;Atru.chr13.723;Atru.chr2.1539;Atru.chr1.2156;Atru.chr1.2722;Atru.chr4.2065	K12126+K16221+K12125+K16221+K12133+K16221+K16222+K12135+K12135+K12116+K12130+K12130+K12126+K16222+K12133+K12115+K12119
RW/12d-down	Environmental Information Processing	Signal transduction	ko04075	Plant hormone signal transduction	39	359	0.000114776	0.00172164		Acer_truncatum_newGene_10015;Acer_truncatum_newGene_2669;Acer_truncatum_newGene_3067;Acer_truncatum_newGene_321;Acer_truncatum_newGene_3610;Acer_truncatum_newGene_6537;Acer_truncatum_newGene_7473;Acer_truncatum_newGene_7987;Atru.chr6.1707;Atru.chr6.243;Atru.chr6.304;Atru.chr1.3532;Atru.chr7.1138;Atru.chr7.1738;Atru.chr7.1739;Atru.chr7.2056;Atru.chr8.1810;Atru.chr1.4071;Atru.chr9.1935;Atru.chr9.19…	K14488+K14494+K12126+K14432+K14432+K14486+K14484+K14491+K13422+K14486+K14486+K14484+K14515+K13464+K13464+K14490+K14488+K13464+K14486+K14494+K14488+K13464+K14494+K14494+K14514+K14491+K14486+K14503+K12126+K14491+K14494+K14484+K14514+K14494+K13463+K14495+K14516+K14487+K13422
RW/12d-down	Environmental Information Processing	Signal transduction	ko04016	MAPK signaling pathway - plant	23	210	0.00292949	0.0292949		Acer_truncatum_newGene_8524;Atru.chr6.1707;Atru.chr6.3217;Atru.chr6.3220;Atru.chr7.1138;Atru.chr7.2657;Atru.chr8.189;Atru.chr8.2350;Atru.chr10.2262;Atru.chr10.2411;Atru.chr12.1125;Atru.chr3.267;Atru.chr3.2868;Atru.chr1.2580;Atru.chr3.4174;Atru.chr3.4182;Atru.chr4.3040;Atru.chr5.1663;Atru.chr5.3161;Atru.chr5.3173;Atru.chr5.489;Atru.chr5.562;Atru.chr5.983	K16224+K13422+K20716+K13424+K14515+K13425+K02183+K13424+K13424+K13424+K14514+K13425+K14514+K13424+K20716+K20716+K02183+K14516+K20557+K20557+K13422+K13425+K13425

## Sheet: Table S7
Table S7. The list of genes in different clusters
Cluster	Gene ID
Cluster 1	Atru.chr5.548.gene
Cluster 1	Atru.chr10.1874.gene
Cluster 1	Atru.chr5.1258.gene
Cluster 1	Acer_truncatum_newGene_9485
Cluster 1	Atru.chr12.2191.gene
Cluster 1	Acer_truncatum_newGene_10838
Cluster 1	Atru.chr6.1693.gene
Cluster 1	Atru.chr13.1737.gene
Cluster 1	Atru.chr8.1036.gene
Cluster 1	Atru.chr5.37.gene
Cluster 1	Acer_truncatum_newGene_7760
Cluster 1	Atru.chr9.1400.gene
Cluster 1	Acer_truncatum_newGene_933
Cluster 1	Acer_truncatum_newGene_2645
Cluster 1	Atru.chr7.1544.gene
Cluster 1	Acer_truncatum_newGene_4179
Cluster 1	Acer_truncatum_newGene_4177
Cluster 1	Atru.chr7.1668.gene
Cluster 1	Atru.chr6.274.gene
Cluster 1	Acer_truncatum_newGene_4379
Cluster 1	Atru.chr6.1742.gene
Cluster 1	Atru.chr13.694.gene
Cluster 1	Atru.chr2.1787.gene
Cluster 1	Acer_truncatum_newGene_6735
Cluster 1	Acer_truncatum_newGene_4120
Cluster 1	Atru.chr5.400.gene
Cluster 1	Atru.chr8.2437.gene
Cluster 1	Acer_truncatum_newGene_8577
Cluster 1	Atru.chr1.183.gene
Cluster 1	Atru.chr13.391.gene
Cluster 1	Acer_truncatum_newGene_6654
Cluster 1	Acer_truncatum_newGene_6653
Cluster 1	Atru.chr1.255.gene
Cluster 1	Atru.chr3.477.gene
Cluster 1	Atru.chr6.3363.gene
Cluster 1	Atru.chr3.2790.gene
Cluster 1	Atru.chr11.872.gene
Cluster 1	Atru.chr13.1040.gene
Cluster 1	Atru.chr3.2118.gene
Cluster 1	Acer_truncatum_newGene_2126
Cluster 1	Atru.BG.20.p
Cluster 1	Atru.chr9.2501.gene
Cluster 1	Atru.chr11.72.gene
Cluster 1	Atru.chr9.991.gene
Cluster 1	Atru.chr6.3439.gene
Cluster 1	Atru.chr11.2707.gene
Cluster 1	Atru.chr5.3534.gene
Cluster 1	Atru.chr8.2434.gene
Cluster 1	Atru.chr3.411.gene
Cluster 1	Atru.chr13.295.gene
Cluster 1	Atru.chr5.444.gene
Cluster 1	Acer_truncatum_newGene_1735
Cluster 1	Acer_truncatum_newGene_6967
Cluster 1	Acer_truncatum_newGene_3050
Cluster 1	Atru.chr13.210.gene
Cluster 1	Atru.chr10.1533.gene
Cluster 1	Atru.chr5.877.gene
Cluster 1	Acer_truncatum_newGene_8849
Cluster 1	Acer_truncatum_newGene_8842
Cluster 1	Atru.chr10.1350.gene
Cluster 1	Atru.chr7.2412.gene
Cluster 1	Acer_truncatum_newGene_1430
Cluster 1	Atru.chr9.557.gene
Cluster 1	Atru.BG.12.p
Cluster 1	Acer_truncatum_newGene_10635
Cluster 1	Acer_truncatum_newGene_10636
Cluster 1	Acer_truncatum_newGene_10632
Cluster 1	Acer_truncatum_newGene_10638
Cluster 1	Acer_truncatum_newGene_6894
Cluster 1	Atru.chr5.405.gene
Cluster 1	Acer_truncatum_newGene_5222
Cluster 1	Atru.chr11.1561.gene
Cluster 1	Atru.chr3.2596.gene
Cluster 1	Atru.chr11.1321.gene
Cluster 1	Atru.chr9.726.gene
Cluster 1	Atru.chr12.1762.gene
Cluster 1	Acer_truncatum_newGene_12135
Cluster 1	Atru.chr1.719.gene
Cluster 1	Atru.chr3.4091.gene
Cluster 1	Atru.chr2.519.gene
Cluster 1	Acer_truncatum_newGene_4207
Cluster 1	Acer_truncatum_newGene_10120
Cluster 1	Acer_truncatum_newGene_11299
Cluster 1	Atru.chr12.735.gene
Cluster 1	Atru.chr8.1983.gene
Cluster 1	Atru.chr11.1674.gene
Cluster 1	Acer_truncatum_newGene_9634
Cluster 1	Acer_truncatum_newGene_9630
Cluster 1	Atru.chr1.1037.gene
Cluster 1	Atru.chr5.1586.gene
Cluster 1	Atru.chr5.744.gene
Cluster 1	Atru.chr13.203.gene
Cluster 1	Acer_truncatum_newGene_8380
Cluster 1	Acer_truncatum_newGene_10572
Cluster 1	Atru.chr4.246.gene
Cluster 1	Atru.chr1.939.gene
Cluster 1	Atru.chr6.1759.gene
Cluster 1	Acer_truncatum_newGene_3010
Cluster 1	Atru.chr12.1653.gene
Cluster 1	Atru.chr10.2351.gene
Cluster 1	Atru.chr10.279.gene
Cluster 1	Atru.chr12.87.gene
Cluster 1	Atru.chr10.567.gene
Cluster 1	Atru.chr12.700.gene
Cluster 1	Atru.chr6.1284.gene
Cluster 1	Acer_truncatum_newGene_1744
Cluster 1	Acer_truncatum_newGene_2157
Cluster 1	Atru.chr8.1171.gene
Cluster 1	Atru.chr6.2816.gene
Cluster 1	Acer_truncatum_newGene_8925
Cluster 1	Atru.chr13.2484.gene
Cluster 1	Atru.chr8.2588.gene
Cluster 1	Atru.chr7.672.gene
Cluster 1	Acer_truncatum_newGene_10040
Cluster 1	Acer_truncatum_newGene_176
Cluster 1	Acer_truncatum_newGene_1958
Cluster 1	Atru.chr6.83.gene
Cluster 1	Atru.chr12.1521.gene
Cluster 1	Atru.chr6.2579.gene
Cluster 1	Atru.chr5.3313.gene
Cluster 1	Atru.chr9.1364.gene
Cluster 1	Atru.chr12.612.gene
Cluster 1	Atru.chr13.823.gene
Cluster 1	Acer_truncatum_newGene_6916
Cluster 1	Acer_truncatum_newGene_2581
Cluster 1	Acer_truncatum_newGene_3981
Cluster 1	Acer_truncatum_newGene_3982
Cluster 1	Atru.chr9.2053.gene
Cluster 1	Atru.chr1.3476.gene
Cluster 1	Atru.chr5.3144.gene
Cluster 1	Atru.chr7.2108.gene
Cluster 1	Acer_truncatum_newGene_655
Cluster 1	Atru.chr9.2300.gene
Cluster 1	Atru.chr2.2026.gene
Cluster 1	Atru.chr3.626.gene
Cluster 1	Atru.chr10.565.gene
Cluster 1	Atru.chr9.1726.gene
Cluster 1	Atru.chr10.2354.gene
Cluster 1	Atru.chr10.1475.gene
Cluster 1	Atru.chr3.2395.gene
Cluster 1	Acer_truncatum_newGene_1134
Cluster 1	Atru.chr12.798.gene
Cluster 1	Atru.chr9.1465_Atru.chr9.1466.gene
Cluster 1	Atru.chr6.2402.gene
Cluster 1	Atru.chr5.1519.gene
Cluster 1	Atru.chr5.515.gene
Cluster 1	Atru.chr5.1211.gene
Cluster 1	Atru.chr13.405.gene
Cluster 1	Acer_truncatum_newGene_5216
Cluster 1	Atru.chr2.2797.gene
Cluster 1	Atru.chr2.2618.gene
Cluster 1	Acer_truncatum_newGene_1073
Cluster 1	Acer_truncatum_newGene_8597
Cluster 1	Atru.chr10.306.gene
Cluster 1	Atru.chr11.2325.gene
Cluster 1	Atru.chr1.4148.gene
Cluster 1	Atru.chr1.1028.gene
Cluster 1	Acer_truncatum_newGene_4012
Cluster 1	Atru.chr3.4048.gene
Cluster 1	Atru.chr6.2308.gene
Cluster 1	Atru.chr7.1944.gene
Cluster 1	Acer_truncatum_newGene_12105
Cluster 1	Acer_truncatum_newGene_12107
Cluster 1	Atru.chr3.333.gene
Cluster 1	Atru.chr2.491.gene
Cluster 1	Atru.chr13.1122.gene
Cluster 1	Acer_truncatum_newGene_9038
Cluster 1	Acer_truncatum_newGene_7792
Cluster 1	Atru.chr13.906.gene
Cluster 1	Atru.chr2.1647.gene
Cluster 1	Atru.chr11.1790.gene
Cluster 1	Atru.chr4.905.gene
Cluster 1	Atru.chr9.964.gene
Cluster 1	Atru.chr11.1808.gene
Cluster 1	Atru.chr11.1554.gene
Cluster 1	Acer_truncatum_newGene_8999
Cluster 1	Acer_truncatum_newGene_2930
Cluster 1	Atru.chr3.147.gene
Cluster 1	Atru.chr9.2216.gene
Cluster 1	Acer_truncatum_newGene_804
Cluster 1	Atru.chr4.1981.gene
Cluster 1	Atru.chr12.936.gene
Cluster 1	Atru.chr8.28.gene
Cluster 1	Atru.chr4.929.gene
Cluster 1	Atru.chr5.3295.gene
Cluster 1	Atru.chr6.3150.gene
Cluster 1	Acer_truncatum_newGene_2390
Cluster 1	Atru.chr4.1892.gene
Cluster 1	Atru.chr13.79.gene
Cluster 1	Atru.chr8.1455.gene
Cluster 1	Atru.chr7.1582.gene
Cluster 1	Atru.chr8.2529.gene
Cluster 1	Atru.chr7.2034_Atru.chr7.2035.gene
Cluster 1	Acer_truncatum_newGene_2622
Cluster 1	Acer_truncatum_newGene_2620
Cluster 1	Atru.chr3.3633.gene
Cluster 1	Atru.chr13.83.gene
Cluster 1	Atru.chr11.1789.gene
Cluster 1	Atru.chr4.2599.gene
Cluster 1	Atru.chr1.3346.gene
Cluster 1	Atru.chr8.2216.gene
Cluster 1	Atru.chr8.2551.gene
Cluster 1	Acer_truncatum_newGene_7870
Cluster 1	Atru.BG.272.p
Cluster 1	Atru.chr11.1658.gene
Cluster 1	Acer_truncatum_newGene_12614
Cluster 1	Acer_truncatum_newGene_12611
Cluster 1	Atru.chr10.686.gene
Cluster 1	Atru.chr12.935.gene
Cluster 1	Atru.chr12.1903.gene
Cluster 1	Acer_truncatum_newGene_9786
Cluster 1	Atru.chr5.3158.gene
Cluster 1	Atru.chr4.1787.gene
Cluster 1	Atru.chr11.2648.gene
Cluster 1	Atru.chr11.1632.gene
Cluster 1	Acer_truncatum_newGene_2107
Cluster 1	Acer_truncatum_newGene_2102
Cluster 1	Atru.chr1.1539.gene
Cluster 1	Atru.ctg752_3.20.gene
Cluster 1	Atru.chr8.2245.gene
Cluster 1	Acer_truncatum_newGene_6572
Cluster 1	Acer_truncatum_newGene_7198
Cluster 1	Atru.chr11.2429.gene
Cluster 1	Acer_truncatum_newGene_10695
Cluster 1	Atru.chr6.1130.gene
Cluster 1	Atru.chr1.1238.gene
Cluster 1	Atru.chr3.2953.gene
Cluster 1	Atru.chr1.1080.gene
Cluster 1	Atru.chr7.1862.gene
Cluster 1	Atru.chr1.1036.gene
Cluster 1	Atru.chr2.3894.gene
Cluster 1	Acer_truncatum_newGene_2537
Cluster 1	Atru.chr9.1735.gene
Cluster 1	Atru.chr13.959.gene
Cluster 1	Acer_truncatum_newGene_4977
Cluster 1	Acer_truncatum_newGene_4025
Cluster 1	Atru.chr6.1567.gene
Cluster 1	Atru.chr13.342.gene
Cluster 1	Acer_truncatum_newGene_3346
Cluster 1	Acer_truncatum_newGene_3345
Cluster 1	Atru.chr10.662.gene
Cluster 1	Atru.chr2.2808.gene
Cluster 1	Atru.chr13.960.gene
Cluster 1	Atru.chr3.1189.gene
Cluster 1	Atru.chr11.654.gene
Cluster 1	Acer_truncatum_newGene_7939
Cluster 1	Atru.chr5.493.gene
Cluster 1	Atru.chr13.897.gene
Cluster 1	Acer_truncatum_newGene_982
Cluster 1	Atru.chr3.90.gene
Cluster 1	Acer_truncatum_newGene_10302
Cluster 1	Atru.chr10.1044.gene
Cluster 1	Atru.chr1.3740.gene
Cluster 1	Atru.chr9.1051.gene
Cluster 1	Atru.chr5.1417.gene
Cluster 1	Atru.chr3.3526.gene
Cluster 1	Acer_truncatum_newGene_10615
Cluster 1	Acer_truncatum_newGene_2228
Cluster 1	Atru.ctg752_3.101.gene
Cluster 1	Atru.chr13.1126.gene
Cluster 1	Atru.chr11.2273.gene
Cluster 1	Atru.BG.294.p
Cluster 1	Acer_truncatum_newGene_9236
Cluster 1	Atru.chr5.272.gene
Cluster 1	Atru.chr3.3257.gene
Cluster 1	Atru.chr6.388.gene
Cluster 1	Acer_truncatum_newGene_10804
Cluster 1	Atru.chr9.983.gene
Cluster 1	Atru.chr3.997.gene
Cluster 1	Atru.chr13.1197.gene
Cluster 1	Atru.chr4.1580.gene
Cluster 1	Acer_truncatum_newGene_1612
Cluster 1	Acer_truncatum_newGene_7756
Cluster 1	Atru.chr13.1423.gene
Cluster 1	Acer_truncatum_newGene_11760
Cluster 1	Atru.chr3.2389.gene
Cluster 1	Atru.chr3.3056.gene
Cluster 1	Atru.chr10.2230.gene
Cluster 1	Acer_truncatum_newGene_3260
Cluster 1	Atru.chr5.2770.gene
Cluster 1	Atru.chr1.1239.gene
Cluster 1	Atru.chr9.2537.gene
Cluster 1	Atru.chr2.3262.gene
Cluster 1	Acer_truncatum_newGene_784
Cluster 1	Atru.chr13.2627.gene
Cluster 1	Atru.chr13.389.gene
Cluster 1	Atru.chr2.352.gene
Cluster 1	Atru.chr12.545.gene
Cluster 1	Acer_truncatum_newGene_11686
Cluster 1	Atru.chr8.1802.gene
Cluster 1	Atru.chr10.1785.gene
Cluster 1	Atru.chr9.1677.gene
Cluster 1	Acer_truncatum_newGene_6647
Cluster 1	Atru.chr7.1126.gene
Cluster 1	Acer_truncatum_newGene_3697
Cluster 1	Atru.chr13.2499.gene
Cluster 1	Atru.chr13.1367.gene
Cluster 1	Atru.chr1.1911.gene
Cluster 1	Acer_truncatum_newGene_12436
Cluster 1	Atru.chr1.2689_Atru.chr1.2685.gene
Cluster 1	Atru.chr1.3803.gene
Cluster 1	Atru.chr5.75.gene
Cluster 1	Acer_truncatum_newGene_11272
Cluster 1	Atru.chr3.4059.gene
Cluster 1	Atru.chr6.1968.gene
Cluster 1	Atru.chr3.3441.gene
Cluster 1	Atru.chr9.1792.gene
Cluster 1	Acer_truncatum_newGene_11826
Cluster 1	Atru.chr5.1329.gene
Cluster 1	Atru.chr6.1910.gene
Cluster 1	Atru.chr11.1690.gene
Cluster 1	Acer_truncatum_newGene_6212
Cluster 1	Atru.chr6.676.gene
Cluster 1	Acer_truncatum_newGene_1977
Cluster 1	Acer_truncatum_newGene_1974
Cluster 1	Acer_truncatum_newGene_1975
Cluster 1	Atru.chr2.3541.gene
Cluster 1	Atru.chr1.827.gene
Cluster 1	Atru.chr13.2085.gene
Cluster 1	Acer_truncatum_newGene_3454
Cluster 1	Atru.chr8.1705.gene
Cluster 1	Atru.chr10.966.gene
Cluster 1	Acer_truncatum_newGene_6830
Cluster 1	Atru.chr11.489_Atru.chr11.490.gene
Cluster 1	Atru.chr6.3398.gene
Cluster 1	Atru.chr12.667.gene
Cluster 1	Atru.chr1.3577.gene
Cluster 1	Atru.chr12.1429.gene
Cluster 1	Atru.chr12.2190.gene
Cluster 1	Atru.chr9.1403.gene
Cluster 1	Acer_truncatum_newGene_5891
Cluster 1	Acer_truncatum_newGene_5893
Cluster 1	Acer_truncatum_newGene_7499
Cluster 1	Acer_truncatum_newGene_10408
Cluster 1	Atru.chr13.2347.gene
Cluster 1	Atru.chr11.2199.gene
Cluster 1	Acer_truncatum_newGene_11338
Cluster 1	Atru.chr8.2241.gene
Cluster 1	Atru.chr7.2615_Atru.chr7.2616.gene
Cluster 1	Atru.chr3.3296.gene
Cluster 1	Atru.chr5.498.gene
Cluster 1	Atru.chr3.3570.gene
Cluster 1	Atru.chr6.1658.gene
Cluster 1	Atru.chr8.2119.gene
Cluster 1	Atru.chr1.3935.gene
Cluster 1	Atru.chr4.1708.gene
Cluster 1	Atru.BG.152.p
Cluster 1	Atru.chr8.1293.gene
Cluster 1	Acer_truncatum_newGene_5036
Cluster 1	Atru.chr3.493.gene
Cluster 1	Atru.chr13.1323.gene
Cluster 1	Acer_truncatum_newGene_8761
Cluster 1	Atru.chr2.2382.gene
Cluster 1	Atru.chr3.3137.gene
Cluster 1	Atru.chr13.272.gene
Cluster 1	Atru.BG.71.p
Cluster 1	Acer_truncatum_newGene_10816
Cluster 1	Atru.chr12.129.gene
Cluster 1	Atru.chr7.26.gene
Cluster 1	Acer_truncatum_newGene_738
Cluster 1	Atru.chr6.1593.gene
Cluster 1	Atru.chr4.2227.gene
Cluster 1	Atru.chr11.1551.gene
Cluster 1	Atru.chr1.4151.gene
Cluster 1	Atru.chr1.1083.gene
Cluster 1	Atru.chr9.837.gene
Cluster 1	Atru.chr10.2103.gene
Cluster 1	Atru.chr10.2315.gene
Cluster 1	Atru.chr6.3012.gene
Cluster 1	Atru.chr6.1992.gene
Cluster 1	Atru.chr6.1596.gene
Cluster 1	Atru.chr1.3640.gene
Cluster 1	Atru.chr1.1038.gene
Cluster 1	Atru.chr11.647.gene
Cluster 1	Atru.chr10.260.gene
Cluster 1	Acer_truncatum_newGene_2603
Cluster 1	Atru.chr6.1876.gene
Cluster 1	Atru.chr3.3161.gene
Cluster 1	Atru.chr5.609.gene
Cluster 1	Atru.chr12.2513.gene
Cluster 1	Atru.chr6.2762.gene
Cluster 1	Atru.chr13.453.gene
Cluster 1	Atru.chr4.930.gene
Cluster 1	Atru.chr5.1999.gene
Cluster 1	Atru.chr3.59.gene
Cluster 1	Atru.chr2.3652.gene
Cluster 1	Acer_truncatum_newGene_8489
Cluster 1	Acer_truncatum_newGene_8488
Cluster 1	Acer_truncatum_newGene_7689
Cluster 1	Acer_truncatum_newGene_7681
Cluster 1	Atru.chr8.77.gene
Cluster 1	Acer_truncatum_newGene_7893
Cluster 1	Atru.chr9.195.gene
Cluster 1	Acer_truncatum_newGene_9944
Cluster 1	Atru.chr13.962.gene
Cluster 1	Atru.chr10.1540.gene
Cluster 1	Acer_truncatum_newGene_1771
Cluster 1	Acer_truncatum_newGene_1775
Cluster 1	Atru.chr11.307.gene
Cluster 1	Acer_truncatum_newGene_2596
Cluster 1	Atru.chr13.439.gene
Cluster 1	Atru.chr12.174.gene
Cluster 1	Atru.chr4.1459.gene
Cluster 1	Atru.chr1.3339.gene
Cluster 1	Atru.chr1.1277.gene
Cluster 1	Atru.chr4.3101.gene
Cluster 1	Atru.chr13.60.gene
Cluster 1	Atru.chr6.2743.gene
Cluster 1	Atru.chr3.843.gene
Cluster 1	Atru.chr5.2969.gene
Cluster 1	Acer_truncatum_newGene_5439
Cluster 1	Atru.chr9.727.gene
Cluster 1	Atru.chr11.1833.gene
Cluster 1	Atru.chr13.271.gene
Cluster 1	Atru.chr11.2609.gene
Cluster 1	Atru.chr13.390.gene
Cluster 1	Atru.chr8.1803.gene
Cluster 1	Atru.chr10.2319.gene
Cluster 1	Atru.chr12.942.gene
Cluster 1	Atru.chr8.2325.gene
Cluster 1	Atru.chr6.3221.gene
Cluster 1	Acer_truncatum_newGene_9251
Cluster 1	Acer_truncatum_newGene_11930
Cluster 1	Acer_truncatum_newGene_11933
Cluster 1	Acer_truncatum_newGene_398
Cluster 1	Atru.chr5.1352.gene
Cluster 1	Atru.chr2.2025.gene
Cluster 1	Acer_truncatum_newGene_4004
Cluster 1	Atru.chr1.426.gene
Cluster 1	Atru.chr7.2070.gene
Cluster 1	Acer_truncatum_newGene_1087
Cluster 1	Atru.chr6.3309.gene
Cluster 1	Atru.chr1.2902.gene
Cluster 1	Atru.chr1.387.gene
Cluster 1	Acer_truncatum_newGene_9865
Cluster 1	Atru.chr3.1180.gene
Cluster 1	Atru.BG.211.p
Cluster 1	Atru.chr6.1090.gene
Cluster 1	Atru.chr3.3449_Atru.chr3.3453_Atru.chr3.3455.gene
Cluster 1	Atru.chr12.222.gene
Cluster 1	Atru.chr1.1276.gene
Cluster 1	Atru.chr5.3483.gene
Cluster 1	Atru.chr1.3499.gene
Cluster 1	Atru.chr9.1588.gene
Cluster 1	Atru.chr13.732.gene
Cluster 1	Atru.chr1.107.gene
Cluster 1	Atru.chr1.2667.gene
Cluster 1	Atru.chr2.723.gene
Cluster 1	Atru.chr5.776.gene
Cluster 1	Atru.chr11.1549.gene
Cluster 1	Atru.chr1.1250.gene
Cluster 1	Acer_truncatum_newGene_4003
Cluster 1	Atru.chr3.3868.gene
Cluster 1	Atru.chr13.145.gene
Cluster 1	Acer_truncatum_newGene_5548
Cluster 1	Atru.chr1.1308.gene
Cluster 1	Atru.chr8.2461.gene
Cluster 1	Acer_truncatum_newGene_8716
Cluster 1	Acer_truncatum_newGene_7774
Cluster 1	Atru.chr4.895.gene
Cluster 1	Atru.chr3.2954.gene
Cluster 1	Acer_truncatum_newGene_10780
Cluster 1	Atru.chr1.3934.gene
Cluster 1	Atru.chr5.1560.gene
Cluster 1	Acer_truncatum_newGene_12038
Cluster 1	Atru.chr11.1552.gene
Cluster 1	Atru.chr13.1667.gene
Cluster 1	Acer_truncatum_newGene_1466
Cluster 1	Acer_truncatum_newGene_5198
Cluster 1	Acer_truncatum_newGene_5197
Cluster 1	Acer_truncatum_newGene_12599
Cluster 1	Acer_truncatum_newGene_9997
Cluster 1	Atru.chr6.1331.gene
Cluster 1	Atru.chr6.2905.gene
Cluster 1	Atru.chr2.492.gene
Cluster 1	Acer_truncatum_newGene_2368
Cluster 1	Acer_truncatum_newGene_2093
Cluster 1	Atru.chr6.1347.gene
Cluster 1	Acer_truncatum_newGene_3948
Cluster 1	Atru.chr6.2306.gene
Cluster 1	Acer_truncatum_newGene_12412
Cluster 1	Atru.chr13.311.gene
Cluster 1	Atru.chr6.1136.gene
Cluster 1	Atru.chr3.2687.gene
Cluster 1	Atru.chr4.894.gene
Cluster 1	Atru.chr12.2018.gene
Cluster 1	Atru.chr5.3225.gene
Cluster 1	Atru.chr5.1920.gene
Cluster 1	Atru.chr1.1126.gene
Cluster 1	Atru.chr13.1660.gene
Cluster 1	Atru.chr7.878.gene
Cluster 1	Acer_truncatum_newGene_5090
Cluster 1	Atru.chr1.2651.gene
Cluster 1	Acer_truncatum_newGene_9738
Cluster 1	Acer_truncatum_newGene_9732
Cluster 1	Atru.chr5.322.gene
Cluster 1	Acer_truncatum_newGene_8851
Cluster 1	Atru.chr6.3468.gene
Cluster 1	Atru.chr1.2883.gene
Cluster 1	Acer_truncatum_newGene_2191
Cluster 1	Acer_truncatum_newGene_2192
Cluster 1	Acer_truncatum_newGene_2195
Cluster 1	Atru.chr11.1874.gene
Cluster 1	Atru.chr2.1819.gene
Cluster 1	Atru.chr3.4093.gene
Cluster 1	Atru.chr10.1693.gene
Cluster 1	Acer_truncatum_newGene_1822
Cluster 1	Acer_truncatum_newGene_2550
Cluster 1	Atru.chr11.1298.gene
Cluster 1	Atru.chr5.3207.gene
Cluster 1	Atru.chr2.1525.gene
Cluster 1	Atru.chr4.2598.gene
Cluster 1	Atru.chr13.477.gene
Cluster 1	Acer_truncatum_newGene_3782
Cluster 1	Atru.chr12.1872.gene
Cluster 1	Acer_truncatum_newGene_91
Cluster 1	Atru.chr5.1437.gene
Cluster 1	Atru.chr3.811.gene
Cluster 1	Atru.chr11.1147.gene
Cluster 1	Acer_truncatum_newGene_1039
Cluster 1	Atru.chr12.452.gene
Cluster 1	Atru.chr1.3737.gene
Cluster 1	Atru.chr7.325.gene
Cluster 1	Acer_truncatum_newGene_7505
Cluster 1	Acer_truncatum_newGene_7501
Cluster 1	Acer_truncatum_newGene_3332
Cluster 1	Acer_truncatum_newGene_2068
Cluster 1	Atru.chr2.231.gene
Cluster 1	Atru.chr5.1457.gene
Cluster 1	Atru.chr8.2246.gene
Cluster 1	Atru.chr13.1391.gene
Cluster 1	Acer_truncatum_newGene_2667
Cluster 1	Atru.chr11.2418.gene
Cluster 1	Acer_truncatum_newGene_796
Cluster 1	Atru.chr13.794.gene
Cluster 1	Acer_truncatum_newGene_9627
Cluster 1	Atru.chr5.1502.gene
Cluster 1	Atru.chr10.838.gene
Cluster 1	Atru.chr1.97.gene
Cluster 1	Atru.chr4.2460.gene
Cluster 1	Atru.chr7.2486.gene
Cluster 1	Atru.chr11.1975.gene
Cluster 1	Atru.chr4.2764.gene
Cluster 1	Atru.chr1.3584.gene
Cluster 1	Atru.chr6.10.gene
Cluster 1	Atru.chr6.1547.gene
Cluster 1	Acer_truncatum_newGene_6989
Cluster 1	Atru.chr12.943.gene
Cluster 1	Atru.chr7.1226.gene
Cluster 1	Atru.chr13.874.gene
Cluster 1	Atru.chr9.777.gene
Cluster 1	Atru.chr5.977.gene
Cluster 1	Atru.chr10.620.gene
Cluster 1	Atru.chr10.1661.gene
Cluster 1	Atru.chr5.1337.gene
Cluster 1	Atru.chr1.400.gene
Cluster 1	Atru.chr5.398.gene
Cluster 1	Atru.chr6.1568.gene
Cluster 1	Atru.chr6.438.gene
Cluster 1	Atru.chr2.566.gene
Cluster 1	Acer_truncatum_newGene_4764
Cluster 1	Atru.chr6.614.gene
Cluster 1	Atru.chr7.1161.gene
Cluster 1	Acer_truncatum_newGene_10073
Cluster 1	Acer_truncatum_newGene_10070
Cluster 1	Atru.chr1.1703.gene
Cluster 1	Atru.chr2.2771.gene
Cluster 1	Atru.chr2.3643.gene
Cluster 1	Atru.chr10.2236.gene
Cluster 1	Atru.chr9.2422.gene
Cluster 1	Atru.chr3.2485.gene
Cluster 1	Atru.chr9.917.gene
Cluster 1	Atru.chr8.1674.gene
Cluster 1	Atru.chr12.1911.gene
Cluster 1	Atru.chr3.4229.gene
Cluster 1	Acer_truncatum_newGene_1750
Cluster 1	Atru.chr1.2278.gene
Cluster 1	Atru.chr1.2930.gene
Cluster 1	Atru.chr3.2626.gene
Cluster 1	Atru.chr11.2259.gene
Cluster 1	Atru.chr3.872.gene
Cluster 1	Atru.chr1.2531.gene
Cluster 1	Atru.chr10.495.gene
Cluster 1	Atru.chr11.2136.gene
Cluster 1	Atru.chr7.1500.gene
Cluster 1	Acer_truncatum_newGene_9744
Cluster 1	Atru.chr1.3266.gene
Cluster 1	Atru.chr11.1788.gene
Cluster 1	Atru.chr3.471.gene
Cluster 1	Acer_truncatum_newGene_6734
Cluster 1	Atru.chr8.2217.gene
Cluster 1	Atru.chr6.3335.gene
Cluster 1	Acer_truncatum_newGene_11303
Cluster 1	Acer_truncatum_newGene_11307
Cluster 1	Acer_truncatum_newGene_10262
Cluster 1	Acer_truncatum_newGene_2774
Cluster 1	Acer_truncatum_newGene_5205
Cluster 1	Atru.chr1.1129.gene
Cluster 1	Atru.chr6.1831.gene
Cluster 1	Atru.chr10.2211.gene
Cluster 1	Acer_truncatum_newGene_2575
Cluster 1	Atru.chr1.2340.gene
Cluster 1	Atru.chr2.2828.gene
Cluster 1	Atru.chr3.1763.gene
Cluster 1	Atru.chr12.765.gene
Cluster 1	Atru.chr8.322.gene
Cluster 1	Acer_truncatum_newGene_1568
Cluster 1	Acer_truncatum_newGene_944
Cluster 1	Acer_truncatum_newGene_6115
Cluster 1	Atru.chr5.128.gene
Cluster 1	Atru.chr3.2459.gene
Cluster 1	Atru.chr6.3078.gene
Cluster 1	Atru.chr11.2137.gene
Cluster 1	Atru.chr11.1969.gene
Cluster 1	Atru.chr3.191.gene
Cluster 1	Atru.chr6.1694.gene
Cluster 1	Acer_truncatum_newGene_8981
Cluster 1	Atru.chr3.502.gene
Cluster 1	Atru.chr2.3138.gene
Cluster 1	Acer_truncatum_newGene_7166
Cluster 1	Atru.chr11.1771.gene
Cluster 1	Atru.chr9.179.gene
Cluster 1	Atru.chr8.2228.gene
Cluster 1	Atru.chr6.2504.gene
Cluster 1	Atru.chr6.2614.gene
Cluster 1	Atru.chr5.1063.gene
Cluster 1	Atru.chr1.2757.gene
Cluster 1	Atru.BG.104.p
Cluster 1	Atru.chr5.2021.gene
Cluster 1	Atru.chr5.2923.gene
Cluster 1	Acer_truncatum_newGene_5043
Cluster 1	Atru.chr3.3214.gene
Cluster 1	Atru.chr3.188.gene
Cluster 1	Atru.chr9.2134.gene
Cluster 1	Acer_truncatum_newGene_1659
Cluster 1	Atru.chr2.818.gene
Cluster 1	Atru.chr10.552.gene
Cluster 1	Acer_truncatum_newGene_10140
Cluster 1	Atru.chr10.2273.gene
Cluster 1	Atru.chr6.3527.gene
Cluster 1	Atru.chr6.3093.gene
Cluster 1	Atru.chr3.3995.gene
Cluster 1	Atru.chr6.2016.gene
Cluster 1	Atru.chr6.3034.gene
Cluster 1	Atru.chr9.1489.gene
Cluster 1	Atru.chr11.1695.gene
Cluster 1	Atru.chr6.1657.gene
Cluster 1	Atru.chr9.216.gene
Cluster 1	Atru.BG.133.p
Cluster 1	Atru.chr7.254.gene
Cluster 1	Atru.chr3.329.gene
Cluster 1	Atru.chr6.2549.gene
Cluster 1	Atru.chr9.287.gene
Cluster 1	Atru.chr8.1870.gene
Cluster 1	Atru.chr3.1178.gene
Cluster 1	Atru.chr7.1788_Atru.chr7.1789.gene
Cluster 1	Atru.chr9.1472.gene
Cluster 1	Atru.chr7.1261.gene
Cluster 1	Acer_truncatum_newGene_7613
Cluster 1	Acer_truncatum_newGene_10027
Cluster 1	Acer_truncatum_newGene_11087
Cluster 1	Atru.chr7.1842.gene
Cluster 1	Atru.chr4.3082.gene
Cluster 1	Atru.chr8.1049.gene
Cluster 1	Atru.chr1.1520.gene
Cluster 1	Acer_truncatum_newGene_317
Cluster 1	Atru.chr7.2425.gene
Cluster 1	Acer_truncatum_newGene_6061
Cluster 1	Acer_truncatum_newGene_3654
Cluster 1	Atru.chr3.896.gene
Cluster 1	Atru.chr12.21.gene
Cluster 1	Atru.chr13.432.gene
Cluster 1	Acer_truncatum_newGene_10039
Cluster 1	Acer_truncatum_newGene_7900
Cluster 1	Acer_truncatum_newGene_12121
Cluster 1	Atru.chr11.2005.gene
Cluster 1	Atru.chr11.1233.gene
Cluster 1	Atru.chr8.969.gene
Cluster 1	Atru.chr6.2810_Atru.chr6.2811.gene
Cluster 1	Acer_truncatum_newGene_10609
Cluster 1	Atru.chr3.4092.gene
Cluster 2	Atru.chr9.2035.gene
Cluster 2	Atru.chr2.29.gene
Cluster 2	Acer_truncatum_newGene_5271
Cluster 2	Atru.ctg752_3.22.gene
Cluster 2	Atru.chr4.1562.gene
Cluster 2	Acer_truncatum_newGene_7569
Cluster 2	Acer_truncatum_newGene_7764
Cluster 2	Acer_truncatum_newGene_7767
Cluster 2	Acer_truncatum_newGene_7769
Cluster 2	Acer_truncatum_newGene_6140
Cluster 2	Acer_truncatum_newGene_10111
Cluster 2	Acer_truncatum_newGene_10113
Cluster 2	Atru.chr2.781.gene
Cluster 2	Acer_truncatum_newGene_4178
Cluster 2	Atru.chr8.2261.gene
Cluster 2	Atru.chr1.947.gene
Cluster 2	Atru.chr13.1780.gene
Cluster 2	Acer_truncatum_newGene_10093
Cluster 2	Atru.chr2.2820.gene
Cluster 2	Acer_truncatum_newGene_5185
Cluster 2	Atru.chr6.2896.gene
Cluster 2	Acer_truncatum_newGene_9982
Cluster 2	Atru.chr3.3134.gene
Cluster 2	Atru.chr12.1401.gene
Cluster 2	Acer_truncatum_newGene_4658
Cluster 2	Acer_truncatum_newGene_7303
Cluster 2	Acer_truncatum_newGene_883
Cluster 2	Atru.chr6.295.gene
Cluster 2	Acer_truncatum_newGene_12319
Cluster 2	Atru.chr11.2674.gene
Cluster 2	Atru.chr4.2421.gene
Cluster 2	Acer_truncatum_newGene_2124
Cluster 2	Acer_truncatum_newGene_2123
Cluster 2	Acer_truncatum_newGene_1161
Cluster 2	Acer_truncatum_newGene_8190
Cluster 2	Atru.chr1.4149.gene
Cluster 2	Atru.chr8.1926.gene
Cluster 2	Atru.chr8.2052.gene
Cluster 2	Atru.chr12.1402.gene
Cluster 2	Atru.chr12.423.gene
Cluster 2	Atru.chr4.2115.gene
Cluster 2	Acer_truncatum_newGene_11978
Cluster 2	Atru.chr1.742.gene
Cluster 2	Atru.chr12.23.gene
Cluster 2	Atru.chr4.2238_Atru.chr4.2239.gene
Cluster 2	Atru.chr2.3112.gene
Cluster 2	Atru.chr13.334.gene
Cluster 2	Acer_truncatum_newGene_7229
Cluster 2	Atru.chr7.1260.gene
Cluster 2	Atru.chr2.2018.gene
Cluster 2	Atru.chr3.1013.gene
Cluster 2	Atru.chr6.2390.gene
Cluster 2	Atru.chr5.602.gene
Cluster 2	Atru.chr3.2651.gene
Cluster 2	Atru.chr10.52.gene
Cluster 2	Acer_truncatum_newGene_10631
Cluster 2	Acer_truncatum_newGene_1982
Cluster 2	Acer_truncatum_newGene_11587
Cluster 2	Acer_truncatum_newGene_2732
Cluster 2	Atru.chr2.2770.gene
Cluster 2	Atru.BG.223.p
Cluster 2	Atru.chr12.1842.gene
Cluster 2	Atru.chr10.1408.gene
Cluster 2	Atru.chr12.710.gene
Cluster 2	Atru.chr9.1539.gene
Cluster 2	Atru.chr2.2353.gene
Cluster 2	Acer_truncatum_newGene_10121
Cluster 2	Atru.chr8.2292.gene
Cluster 2	Atru.chr11.2072.gene
Cluster 2	Acer_truncatum_newGene_10114
Cluster 2	Acer_truncatum_newGene_1288
Cluster 2	Acer_truncatum_newGene_1425
Cluster 2	Atru.chr1.787.gene
Cluster 2	Atru.chr6.3381.gene
Cluster 2	Acer_truncatum_newGene_7802
Cluster 2	Acer_truncatum_newGene_10577
Cluster 2	Acer_truncatum_newGene_10571
Cluster 2	Acer_truncatum_newGene_4594
Cluster 2	Atru.chr5.3042.gene
Cluster 2	Atru.chr11.1710.gene
Cluster 2	Atru.chr1.668.gene
Cluster 2	Atru.chr4.1966.gene
Cluster 2	Acer_truncatum_newGene_4122
Cluster 2	Acer_truncatum_newGene_4121
Cluster 2	Acer_truncatum_newGene_230
Cluster 2	Atru.chr6.1450.gene
Cluster 2	Acer_truncatum_newGene_9323
Cluster 2	Atru.chr4.2314.gene
Cluster 2	Acer_truncatum_newGene_10046
Cluster 2	Acer_truncatum_newGene_2321
Cluster 2	Atru.chr4.1095.gene
Cluster 2	Acer_truncatum_newGene_3777
Cluster 2	Acer_truncatum_newGene_1956
Cluster 2	Acer_truncatum_newGene_1957
Cluster 2	Atru.chr4.2404.gene
Cluster 2	Acer_truncatum_newGene_2427
Cluster 2	Acer_truncatum_newGene_7885
Cluster 2	Atru.chr4.1756.gene
Cluster 2	Atru.chr8.1427.gene
Cluster 2	Acer_truncatum_newGene_8306
Cluster 2	Atru.chr5.2764.gene
Cluster 2	Atru.chr6.1895.gene
Cluster 2	Atru.chr11.1624.gene
Cluster 2	Atru.chr11.1662.gene
Cluster 2	Atru.chr10.1705.gene
Cluster 2	Atru.chr9.1457.gene
Cluster 2	Acer_truncatum_newGene_3986
Cluster 2	Atru.chr4.1828.gene
Cluster 2	Atru.chr1.3551.gene
Cluster 2	Atru.chr6.746.gene
Cluster 2	Atru.chr7.1456.gene
Cluster 2	Atru.chr7.2556.gene
Cluster 2	Acer_truncatum_newGene_1132
Cluster 2	Acer_truncatum_newGene_6542
Cluster 2	Atru.ctg97_1.35.gene
Cluster 2	Atru.chr5.3089.gene
Cluster 2	Atru.chr1.3872.gene
Cluster 2	Atru.chr4.2386.gene
Cluster 2	Acer_truncatum_newGene_5218
Cluster 2	Acer_truncatum_newGene_11921
Cluster 2	Acer_truncatum_newGene_12348
Cluster 2	Acer_truncatum_newGene_1074
Cluster 2	Atru.chr11.151.gene
Cluster 2	Atru.chr9.1530.gene
Cluster 2	Atru.chr12.552.gene
Cluster 2	Atru.chr13.663.gene
Cluster 2	Atru.chr6.1530.gene
Cluster 2	Atru.chr3.824.gene
Cluster 2	Atru.chr4.367.gene
Cluster 2	Acer_truncatum_newGene_11989
Cluster 2	Atru.chr7.1697.gene
Cluster 2	Atru.chr8.2608.gene
Cluster 2	Acer_truncatum_newGene_7783
Cluster 2	Acer_truncatum_newGene_955
Cluster 2	Acer_truncatum_newGene_3572
Cluster 2	Atru.chr6.3528.gene
Cluster 2	Atru.chr3.4228.gene
Cluster 2	Atru.chr2.2055_Atru.chr2.2057.gene
Cluster 2	Atru.chr12.2376.gene
Cluster 2	Atru.chr6.2157.gene
Cluster 2	Atru.chr4.2230.gene
Cluster 2	Acer_truncatum_newGene_12524
Cluster 2	Atru.chr5.865.gene
Cluster 2	Acer_truncatum_newGene_5941
Cluster 2	Atru.chr5.1384.gene
Cluster 2	Acer_truncatum_newGene_2398
Cluster 2	Acer_truncatum_newGene_9989
Cluster 2	Atru.chr5.334.gene
Cluster 2	Atru.chr9.1396.gene
Cluster 2	Atru.chr8.2574.gene
Cluster 2	Acer_truncatum_newGene_4119
Cluster 2	Atru.chr13.2635.gene
Cluster 2	Acer_truncatum_newGene_8279
Cluster 2	Atru.chr1.959.gene
Cluster 2	Atru.chr2.3770.gene
Cluster 2	Acer_truncatum_newGene_4350
Cluster 2	Acer_truncatum_newGene_5636
Cluster 2	Acer_truncatum_newGene_11075
Cluster 2	Atru.chr3.662.gene
Cluster 2	Atru.chr13.509.gene
Cluster 2	Acer_truncatum_newGene_4504
Cluster 2	Atru.chr1.2306.gene
Cluster 2	Acer_truncatum_newGene_11670
Cluster 2	Atru.chr4.3184.gene
Cluster 2	Atru.chr1.3073.gene
Cluster 2	Atru.chr3.761.gene
Cluster 2	Atru.chr12.266.gene
Cluster 2	Atru.chr11.2096.gene
Cluster 2	Atru.chr10.2269.gene
Cluster 2	Atru.chr3.187.gene
Cluster 2	Acer_truncatum_newGene_5860
Cluster 2	Atru.chr5.688.gene
Cluster 2	Atru.chr5.3329.gene
Cluster 2	Atru.chr1.960.gene
Cluster 2	Acer_truncatum_newGene_1107
Cluster 2	Acer_truncatum_newGene_12498
Cluster 2	Acer_truncatum_newGene_10693
Cluster 2	Acer_truncatum_newGene_2477
Cluster 2	Acer_truncatum_newGene_9920
Cluster 2	Acer_truncatum_newGene_492
Cluster 2	Acer_truncatum_newGene_4544
Cluster 2	Atru.chr3.165.gene
Cluster 2	Acer_truncatum_newGene_12154
Cluster 2	Acer_truncatum_newGene_12159
Cluster 2	Atru.ctg752_3.19.gene
Cluster 2	Atru.chr3.2333.gene
Cluster 2	Atru.chr3.2662.gene
Cluster 2	Atru.chr4.1967.gene
Cluster 2	Atru.chr6.2475.gene
Cluster 2	Atru.chr6.1303.gene
Cluster 2	Atru.chr9.2390.gene
Cluster 2	Acer_truncatum_newGene_10611
Cluster 2	Acer_truncatum_newGene_2961
Cluster 2	Acer_truncatum_newGene_995
Cluster 2	Atru.chr12.562.gene
Cluster 2	Atru.chr9.2331.gene
Cluster 2	Atru.chr2.2281.gene
Cluster 2	Atru.chr4.1972.gene
Cluster 2	Atru.chr3.773.gene
Cluster 2	Acer_truncatum_newGene_4142
Cluster 2	Acer_truncatum_newGene_6322
Cluster 2	Atru.chr9.1353.gene
Cluster 2	Acer_truncatum_newGene_5916
Cluster 2	Acer_truncatum_newGene_12345
Cluster 2	Acer_truncatum_newGene_10597
Cluster 2	Atru.chr1.1291.gene
Cluster 2	Atru.chr2.1310.gene
Cluster 2	Acer_truncatum_newGene_7752
Cluster 2	Acer_truncatum_newGene_10109
Cluster 2	Atru.chr6.2041.gene
Cluster 2	Atru.chr12.2512.gene
Cluster 2	Atru.chr5.333.gene
Cluster 2	Acer_truncatum_newGene_4143
Cluster 2	Acer_truncatum_newGene_4144
Cluster 2	Atru.chr2.2019.gene
Cluster 2	Acer_truncatum_newGene_2502
Cluster 2	Atru.chr7.1234.gene
Cluster 2	Acer_truncatum_newGene_3712
Cluster 2	Atru.chr9.1413.gene
Cluster 2	Atru.chr10.223.gene
Cluster 2	Acer_truncatum_newGene_7590
Cluster 2	Atru.chr11.1774.gene
Cluster 2	Atru.chr3.4029.gene
Cluster 2	Atru.chr10.2130.gene
Cluster 2	Acer_truncatum_newGene_3922
Cluster 2	Acer_truncatum_newGene_3925
Cluster 2	Acer_truncatum_newGene_10628
Cluster 2	Atru.chr9.1531.gene
Cluster 2	Atru.chr1.461.gene
Cluster 2	Atru.chr3.162.gene
Cluster 2	Acer_truncatum_newGene_8943
Cluster 2	Acer_truncatum_newGene_8168
Cluster 2	Acer_truncatum_newGene_3188
Cluster 2	Atru.chr4.1564.gene
Cluster 2	Atru.chr2.30.gene
Cluster 2	Atru.chr2.952.gene
Cluster 2	Atru.chr1.2301_Atru.chr1.2302.gene
Cluster 2	Acer_truncatum_newGene_9750
Cluster 2	Atru.chr6.3382.gene
Cluster 2	Atru.chr3.993.gene
Cluster 2	Atru.chr5.3194.gene
Cluster 2	Atru.chr5.687.gene
Cluster 2	Acer_truncatum_newGene_7941
Cluster 2	Acer_truncatum_newGene_7498
Cluster 2	Acer_truncatum_newGene_3806
Cluster 2	Acer_truncatum_newGene_5403
Cluster 2	Atru.chr6.3395.gene
Cluster 2	Atru.chr3.2650.gene
Cluster 2	Acer_truncatum_newGene_194
Cluster 2	Acer_truncatum_newGene_191
Cluster 2	Atru.chr11.2097.gene
Cluster 2	Acer_truncatum_newGene_2768
Cluster 2	Acer_truncatum_newGene_3184
Cluster 2	Acer_truncatum_newGene_10294
Cluster 2	Atru.chr6.1743.gene
Cluster 2	Acer_truncatum_newGene_4071
Cluster 2	Acer_truncatum_newGene_12129
Cluster 2	Acer_truncatum_newGene_9836
Cluster 2	Atru.chr2.2393.gene
Cluster 2	Acer_truncatum_newGene_9125
Cluster 2	Atru.chr7.558.gene
Cluster 2	Acer_truncatum_newGene_12244
Cluster 2	Acer_truncatum_newGene_12240
Cluster 2	Atru.chr1.4081.gene
Cluster 2	Acer_truncatum_newGene_8763
Cluster 2	Acer_truncatum_newGene_10484
Cluster 2	Acer_truncatum_newGene_11281
Cluster 2	Atru.chr2.814.gene
Cluster 2	Acer_truncatum_newGene_10642
Cluster 2	Acer_truncatum_newGene_10644
Cluster 2	Atru.chr7.2355.gene
Cluster 2	Acer_truncatum_newGene_1290
Cluster 2	Acer_truncatum_newGene_7172
Cluster 2	Atru.ctg752_3.13.gene
Cluster 2	Acer_truncatum_newGene_2499
Cluster 2	Atru.chr4.1843.gene
Cluster 2	Atru.chr11.1773.gene
Cluster 2	Acer_truncatum_newGene_7814
Cluster 2	Atru.chr3.2649.gene
Cluster 2	Atru.chr9.1725.gene
Cluster 2	Acer_truncatum_newGene_12544
Cluster 2	Atru.chr1.321.gene
Cluster 2	Atru.chr9.1532.gene
Cluster 2	Atru.chr5.1720.gene
Cluster 2	Atru.chr9.1821.gene
Cluster 2	Atru.chr12.1221.gene
Cluster 2	Acer_truncatum_newGene_9090
Cluster 2	Atru.chr4.2499.gene
Cluster 2	Atru.chr13.294.gene
Cluster 2	Atru.chr1.988.gene
Cluster 2	Atru.chr13.2483.gene
Cluster 2	Atru.chr9.2027.gene
Cluster 2	Acer_truncatum_newGene_2167
Cluster 2	Atru.chr10.44.gene
Cluster 2	Acer_truncatum_newGene_9686
Cluster 2	Acer_truncatum_newGene_4335
Cluster 2	Atru.chr7.1059.gene
Cluster 2	Atru.BG.300.p
Cluster 2	Atru.chr12.1752.gene
Cluster 2	Acer_truncatum_newGene_8311
Cluster 2	Atru.chr1.3421.gene
Cluster 2	Acer_truncatum_newGene_1778
Cluster 2	Atru.chr5.3572.gene
Cluster 2	Atru.chr3.192.gene
Cluster 2	Atru.chr11.2194.gene
Cluster 2	Acer_truncatum_newGene_5296
Cluster 2	Atru.chr12.741.gene
Cluster 2	Acer_truncatum_newGene_6408
Cluster 2	Acer_truncatum_newGene_9767
Cluster 2	Atru.chr4.252.gene
Cluster 2	Acer_truncatum_newGene_2825
Cluster 2	Atru.chr5.44.gene
Cluster 2	Acer_truncatum_newGene_5841
Cluster 2	Acer_truncatum_newGene_4718
Cluster 2	Acer_truncatum_newGene_6713
Cluster 2	Acer_truncatum_newGene_10945
Cluster 2	Acer_truncatum_newGene_5142
Cluster 2	Acer_truncatum_newGene_1247
Cluster 2	Atru.chr5.1390.gene
Cluster 2	Atru.chr11.1669.gene
Cluster 2	Atru.chr2.2213.gene
Cluster 2	Acer_truncatum_newGene_9252
Cluster 2	Acer_truncatum_newGene_12370
Cluster 2	Atru.chr12.763.gene
Cluster 2	Atru.chr13.1132.gene
Cluster 2	Atru.chr7.2492.gene
Cluster 2	Atru.chr7.2448.gene
Cluster 2	Acer_truncatum_newGene_8058
Cluster 2	Atru.chr12.662.gene
Cluster 2	Atru.chr3.3925.gene
Cluster 2	Atru.ctg752_3.21.gene
Cluster 2	Atru.chr2.3675.gene
Cluster 2	Acer_truncatum_newGene_10672
Cluster 2	Atru.chr11.1986.gene
Cluster 2	Atru.chr6.3543.gene
Cluster 2	Atru.chr12.722.gene
Cluster 2	Acer_truncatum_newGene_5260
Cluster 2	Atru.chr1.3907.gene
Cluster 2	Atru.chr2.34.gene
Cluster 2	Acer_truncatum_newGene_5003
Cluster 2	Atru.chr3.1422.gene
Cluster 2	Atru.chr12.1492.gene
Cluster 2	Atru.chr5.3500.gene
Cluster 2	Atru.chr11.2215.gene
Cluster 2	Acer_truncatum_newGene_3242
Cluster 2	Atru.chr4.2100.gene
Cluster 2	Atru.chr12.128.gene
Cluster 2	Acer_truncatum_newGene_9678
Cluster 2	Acer_truncatum_newGene_9672
Cluster 2	Acer_truncatum_newGene_7109
Cluster 2	Acer_truncatum_newGene_10088
Cluster 2	Atru.chr6.3300.gene
Cluster 2	Acer_truncatum_newGene_5778
Cluster 2	Acer_truncatum_newGene_5777
Cluster 2	Atru.chr6.628.gene
Cluster 2	Atru.chr5.698.gene
Cluster 2	Acer_truncatum_newGene_10536
Cluster 2	Acer_truncatum_newGene_11669
Cluster 2	Atru.chr2.2900.gene
Cluster 2	Atru.chr13.2309.gene
Cluster 2	Acer_truncatum_newGene_3941
Cluster 2	Atru.chr1.2656.gene
Cluster 2	Atru.chr3.3924.gene
Cluster 2	Atru.chr3.175.gene
Cluster 2	Atru.chr7.2331.gene
Cluster 2	Atru.chr5.3023.gene
Cluster 2	Atru.chr7.2389.gene
Cluster 2	Acer_truncatum_newGene_9360
Cluster 2	Acer_truncatum_newGene_7187
Cluster 2	Acer_truncatum_newGene_7186
Cluster 2	Acer_truncatum_newGene_10002
Cluster 2	Atru.chr2.235.gene
Cluster 2	Atru.chr4.2548.gene
Cluster 2	Atru.chr9.1421.gene
Cluster 2	Acer_truncatum_newGene_339
Cluster 2	Atru.chr4.1938.gene
Cluster 2	Acer_truncatum_newGene_9287
Cluster 2	Acer_truncatum_newGene_6045
Cluster 2	Acer_truncatum_newGene_6044
Cluster 2	Acer_truncatum_newGene_6042
Cluster 2	Acer_truncatum_newGene_5095
Cluster 2	Atru.chr13.1430.gene
Cluster 2	Atru.chr4.2825_Atru.chr4.2826.gene
Cluster 2	Acer_truncatum_newGene_12149
Cluster 2	Acer_truncatum_newGene_5447
Cluster 2	Acer_truncatum_newGene_8857
Cluster 2	Acer_truncatum_newGene_991
Cluster 2	Atru.chr12.1608.gene
Cluster 2	Acer_truncatum_newGene_10625
Cluster 2	Atru.chr12.1619_Atru.chr12.1620.gene
Cluster 2	Atru.chr9.2592.gene
Cluster 2	Acer_truncatum_newGene_1237
Cluster 2	Atru.chr5.1257.gene
Cluster 2	Atru.chr8.1211.gene
Cluster 2	Acer_truncatum_newGene_6332
Cluster 2	Atru.chr13.508.gene
Cluster 2	Acer_truncatum_newGene_5016
Cluster 2	Acer_truncatum_newGene_7509
Cluster 2	Acer_truncatum_newGene_3085
Cluster 2	Atru.chr5.2687.gene
Cluster 2	Acer_truncatum_newGene_2062
Cluster 2	Acer_truncatum_newGene_1182
Cluster 2	Acer_truncatum_newGene_10020
Cluster 2	Atru.chr11.1506.gene
Cluster 2	Acer_truncatum_newGene_10136
Cluster 2	Acer_truncatum_newGene_11779
Cluster 2	Atru.chr9.915.gene
Cluster 2	Acer_truncatum_newGene_12064
Cluster 2	Atru.chr9.2375.gene
Cluster 2	Acer_truncatum_newGene_8237
Cluster 2	Atru.chr12.1205.gene
Cluster 2	Atru.chr8.334.gene
Cluster 2	Atru.chr7.1667.gene
Cluster 2	Acer_truncatum_newGene_7150
Cluster 2	Atru.chr13.5.gene
Cluster 2	Atru.chr13.685.gene
Cluster 2	Acer_truncatum_newGene_10891
Cluster 2	Atru.chr3.1431.gene
Cluster 2	Atru.chr2.1854.gene
Cluster 2	Atru.chr2.1061.gene
Cluster 2	Atru.chr3.4104.gene
Cluster 2	Acer_truncatum_newGene_2147
Cluster 2	Atru.chr10.307.gene
Cluster 2	Atru.chr11.1553.gene
Cluster 2	Acer_truncatum_newGene_10077
Cluster 2	Atru.chr3.1152.gene
Cluster 2	Atru.chr6.3415.gene
Cluster 2	Atru.chr7.1761.gene
Cluster 2	Atru.chr12.409.gene
Cluster 2	Atru.chr3.399.gene
Cluster 2	Acer_truncatum_newGene_10229
Cluster 2	Atru.chr1.917.gene
Cluster 2	Acer_truncatum_newGene_11175
Cluster 2	Atru.chr8.2115.gene
Cluster 2	Atru.chr12.1265.gene
Cluster 2	Atru.chr6.2588.gene
Cluster 2	Atru.chr3.419.gene
Cluster 2	Acer_truncatum_newGene_4779
Cluster 2	Atru.chr1.2848.gene
Cluster 2	Atru.chr4.3174.gene
Cluster 2	Atru.chr3.917.gene
Cluster 2	Atru.chr1.2802.gene
Cluster 2	Atru.chr3.875.gene
Cluster 2	Acer_truncatum_newGene_1265
Cluster 2	Atru.chr6.3394.gene
Cluster 2	Atru.chr9.1660.gene
Cluster 2	Atru.chr4.247.gene
Cluster 2	Atru.chr1.4059.gene
Cluster 2	Acer_truncatum_newGene_9027
Cluster 2	Acer_truncatum_newGene_7795
Cluster 2	Acer_truncatum_newGene_7798
Cluster 2	Acer_truncatum_newGene_7799
Cluster 2	Atru.chr9.734.gene
Cluster 2	Atru.chr1.3477.gene
Cluster 2	Acer_truncatum_newGene_12093
Cluster 2	Atru.chr5.2926.gene
Cluster 2	Acer_truncatum_newGene_10650
Cluster 2	Atru.chr5.1280.gene
Cluster 2	Atru.BG.149.p
Cluster 2	Atru.chr3.1360.gene
Cluster 2	Acer_truncatum_newGene_2246
Cluster 2	Atru.chr8.1635.gene
Cluster 2	Atru.chr5.82.gene
Cluster 2	Acer_truncatum_newGene_12537
Cluster 2	Acer_truncatum_newGene_10598
Cluster 2	Acer_truncatum_newGene_5955
Cluster 2	Atru.chr7.2042.gene
Cluster 2	Acer_truncatum_newGene_3927
Cluster 2	Acer_truncatum_newGene_10141
Cluster 2	Atru.chr9.1391.gene
Cluster 2	Atru.chr2.779.gene
Cluster 2	Atru.chr9.2054.gene
Cluster 2	Atru.chr6.3298.gene
Cluster 2	Acer_truncatum_newGene_213
Cluster 2	Atru.chr12.2427.gene
Cluster 2	Acer_truncatum_newGene_8909
Cluster 2	Atru.chr10.460.gene
Cluster 2	Acer_truncatum_newGene_8126
Cluster 2	Atru.chr12.1261.gene
Cluster 2	Acer_truncatum_newGene_11005
Cluster 2	Acer_truncatum_newGene_11008
Cluster 2	Atru.chr1.3995.gene
Cluster 2	Acer_truncatum_newGene_7088
Cluster 2	Atru.chr6.3365.gene
Cluster 2	Atru.chr8.2007.gene
Cluster 2	Atru.chr9.1154.gene
Cluster 2	Acer_truncatum_newGene_10720
Cluster 2	Acer_truncatum_newGene_6538
Cluster 2	Atru.chr5.1561.gene
Cluster 2	Acer_truncatum_newGene_1938
Cluster 2	Acer_truncatum_newGene_1252
Cluster 2	Atru.chr1.2593.gene
Cluster 2	Acer_truncatum_newGene_878
Cluster 2	Atru.chr3.1083.gene
Cluster 2	Acer_truncatum_newGene_1109
Cluster 2	Atru.chr12.721.gene
Cluster 2	Atru.chr3.990.gene
Cluster 2	Atru.chr10.2092.gene
Cluster 2	Acer_truncatum_newGene_9870
Cluster 2	Acer_truncatum_newGene_8831
Cluster 2	Atru.BG.308.p
Cluster 2	Acer_truncatum_newGene_3591
Cluster 2	Atru.chr8.2045.gene
Cluster 2	Acer_truncatum_newGene_9521
Cluster 2	Acer_truncatum_newGene_9522
Cluster 2	Atru.chr1.3576.gene
Cluster 3	Atru.chr10.1049.gene
Cluster 3	Atru.chr2.1902.gene
Cluster 3	Atru.chr3.3715.gene
Cluster 3	Atru.chr1.2867.gene
Cluster 3	Atru.chr12.323.gene
Cluster 3	Atru.chr5.3080.gene
Cluster 3	Atru.chr7.2012.gene
Cluster 3	Atru.chr12.2405.gene
Cluster 3	Atru.chr13.1887.gene
Cluster 3	Acer_truncatum_newGene_9225
Cluster 3	Acer_truncatum_newGene_8574
Cluster 3	Atru.chr7.481.gene
Cluster 3	Atru.chr5.1086.gene
Cluster 3	Atru.chr5.2537.gene
Cluster 3	Atru.chr13.1008.gene
Cluster 3	Atru.chr10.781.gene
Cluster 3	Atru.chr13.1013.gene
Cluster 3	Atru.chr3.3761.gene
Cluster 3	Atru.chr11.2209.gene
Cluster 3	Atru.chr3.808.gene
Cluster 3	Atru.chr1.557.gene
Cluster 3	Atru.chr1.1184.gene
Cluster 3	Atru.chr7.1670.gene
Cluster 3	Atru.chr3.3207.gene
Cluster 3	Atru.chr5.2262.gene
Cluster 3	Atru.chr13.836.gene
Cluster 3	Acer_truncatum_newGene_10099
Cluster 3	Atru.chr8.1918.gene
Cluster 3	Acer_truncatum_newGene_322
Cluster 3	Atru.chr1.1047.gene
Cluster 3	Acer_truncatum_newGene_10528
Cluster 3	Atru.chr1.711.gene
Cluster 3	Atru.chr2.2437.gene
Cluster 3	Atru.chr11.2002.gene
Cluster 3	Atru.chr1.2351.gene
Cluster 3	Atru.chr11.1980.gene
Cluster 3	Acer_truncatum_newGene_6657
Cluster 3	Atru.chr6.3083.gene
Cluster 3	Acer_truncatum_newGene_5538
Cluster 3	Atru.chr11.420.gene
Cluster 3	Atru.chr3.3811.gene
Cluster 3	Atru.chr5.284.gene
Cluster 3	Atru.chr7.2015.gene
Cluster 3	Atru.chr2.416.gene
Cluster 3	Atru.chr9.2225.gene
Cluster 3	Atru.chr7.1520.gene
Cluster 3	Atru.chr1.1392.gene
Cluster 3	Atru.chr13.673.gene
Cluster 3	Atru.chr12.2527.gene
Cluster 3	Atru.chr8.2640.gene
Cluster 3	Atru.chr5.361.gene
Cluster 3	Atru.chr5.167.gene
Cluster 3	Atru.chr1.549.gene
Cluster 3	Atru.chr1.236.gene
Cluster 3	Atru.chr12.1277.gene
Cluster 3	Atru.chr9.2616.gene
Cluster 3	Atru.chr13.652.gene
Cluster 3	Atru.chr5.822.gene
Cluster 3	Atru.chr3.2732.gene
Cluster 3	Atru.chr11.1777.gene
Cluster 3	Atru.chr13.731.gene
Cluster 3	Atru.chr11.2345.gene
Cluster 3	Atru.chr11.2404.gene
Cluster 3	Atru.chr13.39.gene
Cluster 3	Atru.chr4.2751.gene
Cluster 3	Atru.chr13.834.gene
Cluster 3	Atru.chr9.784.gene
Cluster 3	Atru.chr7.1138.gene
Cluster 3	Atru.chr6.3098.gene
Cluster 3	Atru.chr3.3711.gene
Cluster 3	Atru.chr6.1198.gene
Cluster 3	Atru.chr10.2002.gene
Cluster 3	Atru.chr9.385.gene
Cluster 3	Atru.chr8.151.gene
Cluster 3	Atru.chr7.262.gene
Cluster 3	Atru.chr5.899.gene
Cluster 3	Atru.chr6.3102.gene
Cluster 3	Atru.chr6.3413.gene
Cluster 3	Atru.chr5.1037.gene
Cluster 3	Atru.chr9.1323.gene
Cluster 3	Atru.chr5.569.gene
Cluster 3	Atru.chr6.1227.gene
Cluster 3	Acer_truncatum_newGene_7485
Cluster 3	Atru.chr8.1834.gene
Cluster 3	Atru.chr5.823.gene
Cluster 3	Atru.chr7.1064.gene
Cluster 3	Atru.chr6.1195.gene
Cluster 3	Atru.chr5.917.gene
Cluster 3	Atru.chr11.2338.gene
Cluster 3	Acer_truncatum_newGene_11586
Cluster 3	Atru.chr5.1472.gene
Cluster 3	Acer_truncatum_newGene_1203
Cluster 3	Atru.chr13.280.gene
Cluster 3	Atru.chr6.1463.gene
Cluster 3	Atru.chr6.1204.gene
Cluster 3	Atru.chr4.2531.gene
Cluster 3	Atru.chr7.422.gene
Cluster 3	Atru.chr4.2381.gene
Cluster 3	Atru.chr1.2643.gene
Cluster 3	Atru.chr13.912.gene
Cluster 3	Atru.chr5.773.gene
Cluster 3	Acer_truncatum_newGene_3324
Cluster 3	Acer_truncatum_newGene_12131
Cluster 3	Atru.chr1.4040.gene
Cluster 3	Acer_truncatum_newGene_2051
Cluster 3	Acer_truncatum_newGene_8014
Cluster 3	Atru.chr3.412.gene
Cluster 3	Atru.chr5.1782.gene
Cluster 3	Atru.chr6.1998.gene
Cluster 3	Atru.chr13.433.gene
Cluster 3	Atru.chr10.203.gene
Cluster 3	Atru.chr6.2788.gene
Cluster 3	Atru.chr8.1351.gene
Cluster 3	Atru.chr6.2010.gene
Cluster 3	Atru.chr3.752.gene
Cluster 3	Atru.chr4.2811.gene
Cluster 3	Acer_truncatum_newGene_8226
Cluster 3	Atru.chr1.4111.gene
Cluster 3	Atru.chr5.1104.gene
Cluster 3	Acer_truncatum_newGene_1286
Cluster 3	Atru.chr12.1499.gene
Cluster 3	Acer_truncatum_newGene_4414
Cluster 3	Acer_truncatum_newGene_11886
Cluster 3	Atru.chr8.2384.gene
Cluster 3	Acer_truncatum_newGene_7143
Cluster 3	Atru.chr11.2343.gene
Cluster 3	Atru.chr6.3330.gene
Cluster 3	Acer_truncatum_newGene_2184
Cluster 3	Atru.chr6.3294.gene
Cluster 3	Atru.chr1.2989.gene
Cluster 3	Atru.chr5.1800.gene
Cluster 3	Atru.chr4.1543.gene
Cluster 3	Atru.chr13.31.gene
Cluster 3	Atru.chr4.3058.gene
Cluster 3	Atru.chr7.1122.gene
Cluster 3	Atru.chr12.1828.gene
Cluster 3	Atru.chr13.1637.gene
Cluster 3	Atru.chr4.2064.gene
Cluster 3	Atru.chr1.1054.gene
Cluster 3	Atru.chr2.2780.gene
Cluster 3	Atru.chr5.411.gene
Cluster 3	Atru.chr6.1841.gene
Cluster 3	Atru.chr11.1593.gene
Cluster 3	Atru.chr5.784_Atru.chr5.785.gene
Cluster 3	Atru.chr11.2629.gene
Cluster 3	Atru.chr11.1310.gene
Cluster 3	Atru.chr4.2339.gene
Cluster 3	Atru.chr10.1768.gene
Cluster 3	Atru.chr3.3360.gene
Cluster 3	Acer_truncatum_newGene_5349
Cluster 3	Acer_truncatum_newGene_9179
Cluster 3	Acer_truncatum_newGene_7471
Cluster 3	Acer_truncatum_newGene_7473
Cluster 3	Atru.chr11.1345.gene
Cluster 3	Atru.chr2.642.gene
Cluster 3	Atru.chr12.324.gene
Cluster 3	Atru.chr6.3227.gene
Cluster 3	Atru.chr6.2666.gene
Cluster 3	Atru.chr8.1894.gene
Cluster 3	Atru.chr6.3551.gene
Cluster 3	Acer_truncatum_newGene_8927
Cluster 3	Atru.chr7.299.gene
Cluster 3	Atru.chr1.3117.gene
Cluster 3	Acer_truncatum_newGene_8497
Cluster 3	Acer_truncatum_newGene_8495
Cluster 3	Atru.chr9.860.gene
Cluster 3	Atru.chr1.641.gene
Cluster 3	Atru.chr3.3513.gene
Cluster 3	Atru.chr7.1430.gene
Cluster 3	Atru.chr13.484.gene
Cluster 3	Atru.chr7.1094.gene
Cluster 3	Atru.chr2.1468.gene
Cluster 3	Atru.chr1.611.gene
Cluster 3	Atru.chr7.1465.gene
Cluster 3	Acer_truncatum_newGene_9956
Cluster 3	Acer_truncatum_newGene_378
Cluster 3	Atru.chr1.2825.gene
Cluster 3	Atru.chr11.2357.gene
Cluster 3	Acer_truncatum_newGene_6910
Cluster 3	Atru.chr6.2819.gene
Cluster 3	Atru.chr8.81.gene
Cluster 3	Atru.chr7.2538.gene
Cluster 3	Atru.chr9.2320.gene
Cluster 3	Atru.chr11.1281.gene
Cluster 3	Atru.chr11.2016.gene
Cluster 3	Atru.chr2.2435.gene
Cluster 3	Atru.chr5.966.gene
Cluster 3	Acer_truncatum_newGene_9774
Cluster 3	Acer_truncatum_newGene_9775
Cluster 3	Atru.chr8.2505.gene
Cluster 3	Atru.chr13.605.gene
Cluster 3	Atru.chr3.1590.gene
Cluster 3	Atru.chr12.192.gene
Cluster 3	Atru.chr8.2092.gene
Cluster 3	Atru.chr13.684.gene
Cluster 3	Atru.chr1.235.gene
Cluster 3	Atru.chr10.1974.gene
Cluster 3	Atru.chr3.788.gene
Cluster 3	Atru.chr12.1797.gene
Cluster 3	Acer_truncatum_newGene_7960
Cluster 3	Acer_truncatum_newGene_4700
Cluster 3	Atru.chr4.2065.gene
Cluster 3	Atru.chr2.1813.gene
Cluster 3	Atru.chr1.3796.gene
Cluster 3	Atru.chr3.2519_Atru.chr3.2520.gene
Cluster 3	Atru.chr4.2318.gene
Cluster 3	Atru.chr1.425.gene
Cluster 3	Atru.chr5.1085.gene
Cluster 3	Atru.chr5.1011.gene
Cluster 3	Acer_truncatum_newGene_1279
Cluster 3	Atru.chr7.2152.gene
Cluster 3	Atru.chr3.4007.gene
Cluster 3	Atru.chr10.1985.gene
Cluster 3	Atru.chr6.1584.gene
Cluster 3	Atru.chr2.3487.gene
Cluster 3	Atru.chr12.57.gene
Cluster 3	Atru.chr6.3234.gene
Cluster 3	Acer_truncatum_newGene_12347
Cluster 3	Atru.chr2.1400.gene
Cluster 3	Acer_truncatum_newGene_6086
Cluster 3	Acer_truncatum_newGene_3794
Cluster 3	Acer_truncatum_newGene_2221
Cluster 3	Acer_truncatum_newGene_10234
Cluster 3	Atru.chr7.2446.gene
Cluster 3	Atru.chr3.3824.gene
Cluster 3	Atru.chr1.2286.gene
Cluster 3	Acer_truncatum_newGene_9851
Cluster 3	Acer_truncatum_newGene_11731
Cluster 3	Atru.chr5.3472.gene
Cluster 3	Atru.chr13.1998.gene
Cluster 3	Atru.chr3.3295.gene
Cluster 3	Atru.chr1.380.gene
Cluster 3	Atru.chr5.1016.gene
Cluster 3	Atru.chr9.987.gene
Cluster 3	Atru.chr13.434.gene
Cluster 3	Acer_truncatum_newGene_8090
Cluster 3	Atru.chr7.235.gene
Cluster 3	Acer_truncatum_newGene_10347
Cluster 3	Atru.chr4.1551.gene
Cluster 3	Atru.chr11.2238_Atru.chr11.2239.gene
Cluster 3	Atru.chr5.1074.gene
Cluster 3	Atru.chr3.3984.gene
Cluster 3	Atru.chr7.1057.gene
Cluster 3	Atru.chr12.729.gene
Cluster 3	Acer_truncatum_newGene_12526
Cluster 3	Acer_truncatum_newGene_6374
Cluster 3	Acer_truncatum_newGene_8541
Cluster 3	Atru.chr9.2553.gene
Cluster 3	Atru.chr5.282.gene
Cluster 3	Atru.chr3.270.gene
Cluster 3	Atru.chr10.1072.gene
Cluster 3	Atru.chr1.4039.gene
Cluster 3	Atru.chr1.3217.gene
Cluster 3	Atru.BG.277.p
Cluster 3	Atru.chr6.1237.gene
Cluster 3	Atru.chr6.3025.gene
Cluster 3	Atru.chr8.1096.gene
Cluster 3	Atru.chr1.2993.gene
Cluster 3	Atru.chr3.1571.gene
Cluster 3	Atru.chr13.227.gene
Cluster 3	Atru.chr12.871.gene
Cluster 3	Atru.chr10.1048.gene
Cluster 3	Atru.chr2.2735.gene
Cluster 3	Acer_truncatum_newGene_3236
Cluster 3	Acer_truncatum_newGene_3239
Cluster 3	Acer_truncatum_newGene_10806
Cluster 3	Atru.chr3.3964.gene
Cluster 3	Atru.chr2.3354.gene
Cluster 3	Atru.chr12.226.gene
Cluster 3	Atru.chr11.44.gene
Cluster 3	Atru.chr9.7.gene
Cluster 3	Acer_truncatum_newGene_9663
Cluster 3	Acer_truncatum_newGene_11851
Cluster 3	Atru.chr9.1994.gene
Cluster 3	Atru.chr11.2324.gene
Cluster 3	Acer_truncatum_newGene_12617
Cluster 3	Atru.chr6.1734.gene
Cluster 3	Atru.chr9.1536.gene
Cluster 3	Atru.chr4.2526.gene
Cluster 3	Atru.chr6.2311_Atru.chr6.2312.gene
Cluster 3	Atru.chr7.2601.gene
Cluster 3	Atru.chr2.3833.gene
Cluster 3	Atru.chr5.3173.gene
Cluster 3	Atru.chr9.1879.gene
Cluster 3	Atru.chr11.2346.gene
Cluster 3	Atru.chr11.2628.gene
Cluster 3	Atru.chr5.1973.gene
Cluster 3	Atru.chr9.2041.gene
Cluster 3	Atru.chr12.22.gene
Cluster 3	Atru.chr7.2039.gene
Cluster 3	Acer_truncatum_newGene_626
Cluster 3	Acer_truncatum_newGene_1346
Cluster 3	Atru.chr9.889.gene
Cluster 3	Atru.chr4.2812.gene
Cluster 3	Acer_truncatum_newGene_4731
Cluster 3	Acer_truncatum_newGene_6772
Cluster 3	Atru.chr7.2651.gene
Cluster 3	Atru.chr3.4153.gene
Cluster 3	Atru.chr10.2267.gene
Cluster 3	Atru.chr4.2975.gene
Cluster 3	Atru.chr5.2573.gene
Cluster 3	Atru.chr3.3521.gene
Cluster 3	Atru.chr3.2590.gene
Cluster 3	Acer_truncatum_newGene_7191
Cluster 3	Atru.chr2.533.gene
Cluster 3	Atru.chr1.2992.gene
Cluster 3	Atru.chr10.1162.gene
Cluster 3	Acer_truncatum_newGene_10696
Cluster 3	Atru.chr6.2393.gene
Cluster 3	Atru.chr10.1073.gene
Cluster 3	Atru.chr4.3102.gene
Cluster 3	Atru.chr11.1722.gene
Cluster 3	Atru.chr7.2506.gene
Cluster 3	Acer_truncatum_newGene_9929
Cluster 3	Atru.BG.50.p
Cluster 3	Atru.chr7.1425.gene
Cluster 3	Atru.chr6.1850_Atru.chr6.1851.gene
Cluster 3	Atru.chr10.1268.gene
Cluster 3	Atru.chr4.2974.gene
Cluster 3	Atru.chr4.2282.gene
Cluster 3	Atru.chr1.1174.gene
Cluster 3	Atru.chr5.2644.gene
Cluster 3	Acer_truncatum_newGene_3349
Cluster 3	Atru.chr7.1512.gene
Cluster 3	Atru.chr3.3864.gene
Cluster 3	Acer_truncatum_newGene_8735
Cluster 3	Atru.chr4.3059.gene
Cluster 3	Atru.chr4.2924.gene
Cluster 3	Atru.chr8.647.gene
Cluster 3	Atru.chr1.346_Atru.chr1.347_Atru.chr1.348.gene
Cluster 3	Atru.chr11.1754.gene
Cluster 3	Atru.chr10.1812.gene
Cluster 3	Atru.chr13.1773.gene
Cluster 3	Atru.chr8.2507.gene
Cluster 3	Atru.chr8.1316.gene
Cluster 3	Atru.chr6.1707.gene
Cluster 3	Atru.chr11.2333.gene
Cluster 3	Atru.chr2.3616.gene
Cluster 3	Atru.chr6.1682.gene
Cluster 3	Atru.chr13.1278.gene
Cluster 3	Atru.chr3.1547.gene
Cluster 3	Acer_truncatum_newGene_2967
Cluster 3	Atru.chr11.1431.gene
Cluster 3	Atru.chr6.235.gene
Cluster 3	Atru.chr13.1645.gene
Cluster 3	Atru.chr7.991.gene
Cluster 3	Atru.chr9.2622.gene
Cluster 3	Atru.chr7.1532.gene
Cluster 3	Acer_truncatum_newGene_3796
Cluster 3	Atru.chr11.2494.gene
Cluster 3	Acer_truncatum_newGene_8548
Cluster 3	Atru.chr4.2780.gene
Cluster 3	Atru.chr10.654.gene
Cluster 3	Acer_truncatum_newGene_10803
Cluster 3	Atru.chr7.1954.gene
Cluster 3	Atru.chr2.2930.gene
Cluster 3	Atru.chr3.656.gene
Cluster 3	Acer_truncatum_newGene_2077
Cluster 3	Atru.chr8.1437.gene
Cluster 3	Atru.chr9.1811.gene
Cluster 3	Atru.chr2.3219.gene
Cluster 3	Acer_truncatum_newGene_9803
Cluster 3	Atru.chr10.2355.gene
Cluster 3	Acer_truncatum_newGene_10558
Cluster 3	Atru.chr5.983.gene
Cluster 3	Atru.chr2.2863.gene
Cluster 3	Atru.chr7.1975.gene
Cluster 3	Atru.chr13.861.gene
Cluster 3	Atru.chr5.2925.gene
Cluster 3	Acer_truncatum_newGene_901
Cluster 3	Atru.chr9.2361.gene
Cluster 3	Atru.chr9.1935.gene
Cluster 3	Atru.chr8.2135.gene
Cluster 3	Atru.chr8.2341.gene
Cluster 3	Atru.chr7.1719.gene
Cluster 3	Atru.chr7.1462.gene
Cluster 3	Atru.chr5.900.gene
Cluster 3	Atru.chr10.1645.gene
Cluster 3	Atru.chr10.1651.gene
Cluster 3	Atru.chr4.2710.gene
Cluster 3	Atru.chr13.192.gene
Cluster 3	Atru.chr11.828.gene
Cluster 3	Atru.chr3.2540.gene
Cluster 3	Atru.chr3.3087.gene
Cluster 3	Atru.chr4.3025.gene
Cluster 3	Atru.chr11.1779.gene
Cluster 3	Atru.chr7.2159.gene
Cluster 3	Atru.chr2.3218.gene
Cluster 3	Atru.chr1.996.gene
Cluster 3	Atru.chr2.3209.gene
Cluster 3	Atru.chr11.868.gene
Cluster 3	Atru.chr11.1472.gene
Cluster 3	Acer_truncatum_newGene_424
Cluster 3	Atru.chr4.2897.gene
Cluster 3	Acer_truncatum_newGene_7591
Cluster 3	Acer_truncatum_newGene_3034
Cluster 3	Acer_truncatum_newGene_2347
Cluster 3	Atru.chr9.1944.gene
Cluster 3	Atru.chr9.72.gene
Cluster 3	Atru.chr2.2989.gene
Cluster 3	Atru.chr11.1714.gene
Cluster 3	Atru.chr9.2105.gene
Cluster 3	Acer_truncatum_newGene_12439
Cluster 3	Acer_truncatum_newGene_12431
Cluster 3	Atru.chr8.49.gene
Cluster 3	Atru.chr6.1361.gene
Cluster 3	Atru.chr10.1772.gene
Cluster 3	Atru.chr5.598.gene
Cluster 3	Atru.chr6.234.gene
Cluster 3	Acer_truncatum_newGene_2134
Cluster 3	Atru.chr11.1830.gene
Cluster 3	Atru.chr10.1882.gene
Cluster 3	Atru.chr10.829.gene
Cluster 3	Atru.chr6.2995.gene
Cluster 3	Atru.chr2.722.gene
Cluster 3	Atru.chr11.2110.gene
Cluster 3	Atru.chr10.2316.gene
Cluster 3	Atru.chr3.705.gene
Cluster 3	Acer_truncatum_newGene_4841
Cluster 3	Atru.chr9.1381.gene
Cluster 3	Atru.chr2.16.gene
Cluster 3	Atru.chr3.250.gene
Cluster 3	Atru.chr8.319.gene
Cluster 3	Atru.chr2.2480.gene
Cluster 3	Atru.chr5.588.gene
Cluster 3	Atru.chr2.695.gene
Cluster 3	Atru.chr1.485.gene
Cluster 3	Acer_truncatum_newGene_11606
Cluster 3	Atru.chr4.3160.gene
Cluster 3	Atru.chr6.3021.gene
Cluster 3	Atru.chr11.1442.gene
Cluster 3	Atru.chr10.1932.gene
Cluster 3	Atru.chr8.1868.gene
Cluster 3	Atru.chr11.2371.gene
Cluster 3	Atru.chr1.4162.gene
Cluster 3	Atru.chr2.3135.gene
Cluster 3	Atru.chr7.1342.gene
Cluster 3	Atru.chr2.3427.gene
Cluster 3	Atru.chr12.447.gene
Cluster 3	Atru.chr12.2305.gene
Cluster 3	Atru.chr1.3491.gene
Cluster 3	Atru.chr9.474.gene
Cluster 3	Atru.chr8.2229.gene
Cluster 3	Atru.chr8.2365.gene
Cluster 3	Atru.chr13.316.gene
Cluster 3	Atru.chr8.2194.gene
Cluster 3	Atru.chr7.1370.gene
Cluster 3	Atru.chr6.3024.gene
Cluster 3	Atru.chr1.2315.gene
Cluster 3	Atru.chr1.3807.gene
Cluster 3	Acer_truncatum_newGene_6725
Cluster 3	Atru.chr2.140.gene
Cluster 3	Acer_truncatum_newGene_3802
Cluster 3	Acer_truncatum_newGene_3809
Cluster 3	Acer_truncatum_newGene_7789
Cluster 3	Atru.chr2.3184.gene
Cluster 3	Atru.chr10.1574.gene
Cluster 3	Atru.chr5.2579.gene
Cluster 3	Atru.chr6.3003.gene
Cluster 3	Acer_truncatum_newGene_5362
Cluster 3	Atru.chr4.179.gene
Cluster 3	Atru.chr12.1125.gene
Cluster 3	Acer_truncatum_newGene_5176
Cluster 3	Atru.chr5.1398.gene
Cluster 3	Atru.chr8.2471.gene
Cluster 3	Atru.chr7.2141.gene
Cluster 3	Atru.chr9.2024.gene
Cluster 3	Acer_truncatum_newGene_5230
Cluster 3	Atru.chr9.1931.gene
Cluster 3	Atru.chr1.3218.gene
Cluster 3	Atru.chr8.1890.gene
Cluster 3	Atru.chr7.2654.gene
Cluster 3	Atru.chr9.2039.gene
Cluster 3	Atru.chr5.1138.gene
Cluster 3	Acer_truncatum_newGene_11130
Cluster 3	Atru.chr7.1695.gene
Cluster 3	Atru.chr12.406.gene
Cluster 3	Acer_truncatum_newGene_7528
Cluster 3	Atru.chr7.1739.gene
Cluster 3	Atru.chr2.1877.gene
Cluster 3	Atru.chr2.644.gene
Cluster 3	Atru.chr10.946.gene
Cluster 3	Atru.chr5.3161.gene
Cluster 3	Atru.chr8.2134.gene
Cluster 3	Atru.chr7.2604.gene
Cluster 3	Atru.chr3.3359.gene
Cluster 3	Atru.chr9.1878.gene
Cluster 3	Atru.chr6.401.gene
Cluster 3	Atru.chr1.2534.gene
Cluster 3	Atru.chr1.4043.gene
Cluster 3	Atru.chr12.488.gene
Cluster 3	Acer_truncatum_newGene_8765
Cluster 3	Acer_truncatum_newGene_2437
Cluster 3	Acer_truncatum_newGene_6100
Cluster 3	Acer_truncatum_newGene_10485
Cluster 3	Atru.chr12.45.gene
Cluster 3	Atru.chr12.2456.gene
Cluster 3	Atru.chr4.2822.gene
Cluster 3	Atru.chr9.2028.gene
Cluster 3	Atru.chr2.3110.gene
Cluster 3	Atru.chr5.1400.gene
Cluster 3	Atru.chr12.448.gene
Cluster 3	Atru.chr6.3247.gene
Cluster 3	Atru.chr8.2362.gene
Cluster 3	Atru.chr11.242.gene
Cluster 3	Acer_truncatum_newGene_5018
Cluster 3	Atru.chr13.1381.gene
Cluster 3	Atru.chr8.2309.gene
Cluster 3	Acer_truncatum_newGene_9608
Cluster 3	Atru.chr11.1430.gene
Cluster 3	Atru.chr4.1079.gene
Cluster 3	Atru.chr4.2370.gene
Cluster 3	Acer_truncatum_newGene_7173
Cluster 3	Acer_truncatum_newGene_7176
Cluster 3	Atru.chr12.384.gene
Cluster 3	Atru.chr9.1346.gene
Cluster 3	Atru.chr8.1350.gene
Cluster 3	Atru.chr12.363.gene
Cluster 3	Acer_truncatum_newGene_12542
Cluster 3	Acer_truncatum_newGene_12546
Cluster 3	Atru.chr5.1399.gene
Cluster 3	Atru.chr12.281.gene
Cluster 3	Atru.chr3.2472_Atru.chr3.2479.gene
Cluster 3	Atru.chr8.2206.gene
Cluster 3	Atru.chr3.427.gene
Cluster 3	Atru.chr11.2499.gene
Cluster 3	Atru.chr6.2151.gene
Cluster 3	Atru.chr10.1523.gene
Cluster 3	Acer_truncatum_newGene_6454
Cluster 3	Atru.chr9.1547.gene
Cluster 3	Atru.chr3.145.gene
Cluster 3	Atru.chr8.407.gene
Cluster 3	Atru.chr9.1930.gene
Cluster 3	Atru.chr11.1670_Atru.chr11.1671.gene
Cluster 3	Atru.chr1.3940.gene
Cluster 3	Atru.chr13.780.gene
Cluster 3	Acer_truncatum_newGene_224
Cluster 3	Atru.chr13.778.gene
Cluster 3	Atru.chr7.356.gene
Cluster 3	Acer_truncatum_newGene_11873
Cluster 3	Acer_truncatum_newGene_153
Cluster 3	Atru.chr6.1582.gene
Cluster 3	Atru.chr1.3656.gene
Cluster 3	Acer_truncatum_newGene_8097
Cluster 3	Atru.chr8.2479.gene
Cluster 3	Atru.chr9.1819.gene
Cluster 3	Atru.chr3.1081.gene
Cluster 3	Atru.chr5.960.gene
Cluster 3	Atru.chr9.2271.gene
Cluster 3	Acer_truncatum_newGene_384
Cluster 3	Atru.chr3.2862.gene
Cluster 3	Atru.chr11.667.gene
Cluster 3	Acer_truncatum_newGene_6691
Cluster 3	Acer_truncatum_newGene_2338
Cluster 3	Atru.chr12.30.gene
Cluster 3	Atru.chr7.542.gene
Cluster 3	Atru.chr10.2035.gene
Cluster 3	Atru.chr7.2173.gene
Cluster 3	Atru.chr1.1949.gene
Cluster 3	Atru.chr2.827.gene
Cluster 3	Atru.chr5.459.gene
Cluster 3	Atru.chr1.2515.gene
Cluster 3	Atru.chr10.1252.gene
Cluster 3	Acer_truncatum_newGene_9766
Cluster 3	Acer_truncatum_newGene_1591
Cluster 3	Atru.chr8.1886.gene
Cluster 3	Atru.chr1.1116.gene
Cluster 3	Atru.chr8.2377.gene
Cluster 3	Atru.chr2.3389.gene
Cluster 3	Atru.chr12.1332.gene
Cluster 3	Acer_truncatum_newGene_8737
Cluster 3	Atru.chr3.3506.gene
Cluster 3	Atru.chr5.314.gene
Cluster 3	Atru.chr6.3547.gene
Cluster 3	Atru.chr10.1171.gene
Cluster 3	Atru.chr10.1810.gene
Cluster 3	Atru.chr9.1564.gene
Cluster 3	Atru.chr3.1468.gene
Cluster 3	Atru.chr9.2543.gene
Cluster 3	Atru.chr5.2752.gene
Cluster 3	Atru.chr2.1269.gene
Cluster 3	Atru.chr4.2527.gene
Cluster 3	Atru.chr10.1381.gene
Cluster 3	Atru.chr2.417.gene
Cluster 3	Atru.chr1.2914.gene
Cluster 3	Atru.chr4.3056.gene
Cluster 3	Atru.chr4.1606.gene
Cluster 3	Atru.chr10.1912.gene
Cluster 3	Atru.chr12.733.gene
Cluster 3	Atru.chr7.291.gene
Cluster 3	Atru.chr4.2363.gene
Cluster 3	Atru.chr9.1109.gene
Cluster 3	Atru.chr7.1431.gene
Cluster 3	Atru.chr9.2369.gene
Cluster 3	Atru.chr1.1068.gene
Cluster 3	Atru.chr13.689.gene
Cluster 3	Atru.chr11.977.gene
Cluster 3	Atru.chr2.2602.gene
Cluster 3	Atru.chr13.2507.gene
Cluster 3	Atru.chr6.243.gene
Cluster 3	Atru.chr11.1715.gene
Cluster 3	Atru.chr1.610.gene
Cluster 3	Atru.chr5.3270.gene
Cluster 3	Acer_truncatum_newGene_11009
Cluster 3	Atru.chr9.1136.gene
Cluster 3	Atru.chr3.2905.gene
Cluster 3	Atru.chr6.2814.gene
Cluster 3	Atru.chr11.1849.gene
Cluster 3	Atru.chr9.2383.gene
Cluster 3	Atru.chr3.2863.gene
Cluster 3	Atru.chr8.2220.gene
Cluster 3	Atru.chr7.1985.gene
Cluster 3	Atru.chr1.126.gene
Cluster 3	Atru.chr13.607.gene
Cluster 3	Atru.chr1.4091.gene
Cluster 3	Atru.chr3.2933.gene
Cluster 3	Atru.chr13.446.gene
Cluster 3	Atru.chr9.2036.gene
Cluster 3	Atru.chr9.1839.gene
Cluster 3	Atru.chr2.3585.gene
Cluster 3	Atru.chr13.1181.gene
Cluster 3	Atru.chr7.740.gene
Cluster 3	Acer_truncatum_newGene_4008
Cluster 3	Atru.chr8.1747.gene
Cluster 3	Atru.chr8.167.gene
Cluster 3	Atru.chr3.226.gene
Cluster 3	Acer_truncatum_newGene_7577
Cluster 3	Atru.chr4.2051.gene
Cluster 3	Atru.chr8.2469.gene
Cluster 3	Acer_truncatum_newGene_8882
Cluster 3	Atru.chr2.2601.gene
Cluster 3	Acer_truncatum_newGene_12236
Cluster 3	Atru.chr4.893.gene
Cluster 3	Acer_truncatum_newGene_8712
Cluster 3	Atru.chr3.51.gene
Cluster 3	Atru.chr1.1313.gene
Cluster 3	Atru.chr6.1570.gene
Cluster 3	Atru.chr12.68.gene
Cluster 3	Atru.chr6.1558.gene
Cluster 3	Atru.chr9.1456.gene
Cluster 3	Atru.chr4.1114.gene
Cluster 3	Atru.chr4.102.gene
Cluster 3	Atru.chr3.196.gene
Cluster 3	Atru.chr9.1574.gene
Cluster 3	Atru.chr4.2925.gene
Cluster 3	Atru.chr9.1899.gene
Cluster 3	Atru.chr1.3120.gene
Cluster 3	Atru.chr7.1945.gene
Cluster 3	Atru.chr1.4109.gene
Cluster 3	Atru.chr11.244.gene
Cluster 3	Atru.chr9.2269.gene
Cluster 3	Acer_truncatum_newGene_8101
Cluster 3	Atru.chr9.1270.gene
Cluster 3	Atru.chr6.2987.gene
Cluster 3	Acer_truncatum_newGene_4824
Cluster 3	Acer_truncatum_newGene_4829
Cluster 3	Atru.chr12.848.gene
Cluster 3	Atru.chr11.2555.gene
Cluster 3	Atru.chr10.1883.gene
Cluster 3	Atru.chr2.372.gene
Cluster 3	Atru.chr7.2640.gene
Cluster 3	Atru.chr8.2320.gene
Cluster 3	Atru.chr2.147.gene
Cluster 3	Atru.chr8.320.gene
Cluster 3	Atru.chr10.2406.gene
Cluster 3	Atru.chr3.4165.gene
Cluster 3	Atru.chr5.980.gene
Cluster 3	Atru.chr7.2695.gene
Cluster 3	Atru.chr4.1557.gene
Cluster 3	Atru.chr4.329.gene
Cluster 3	Atru.chr13.1560.gene
Cluster 3	Atru.chr8.2464.gene
Cluster 3	Atru.chr12.1381.gene
Cluster 3	Atru.chr7.1808.gene
Cluster 3	Atru.chr3.3896.gene
Cluster 3	Atru.chr5.3047.gene
Cluster 3	Acer_truncatum_newGene_6218
Cluster 3	Acer_truncatum_newGene_10794
Cluster 3	Acer_truncatum_newGene_10792
Cluster 3	Atru.chr3.562.gene
Cluster 3	Acer_truncatum_newGene_4719
Cluster 3	Atru.chr6.1994.gene
Cluster 3	Atru.chr13.1044.gene
Cluster 3	Atru.chr6.2992.gene
Cluster 3	Atru.chr13.270.gene
Cluster 3	Atru.chr9.1611.gene
Cluster 3	Atru.BG.288.p
Cluster 3	Acer_truncatum_newGene_12665
Cluster 3	Atru.chr10.222.gene
Cluster 3	Atru.chr11.2401.gene
Cluster 3	Atru.chr6.3261.gene
Cluster 3	Atru.chr10.1382.gene
Cluster 3	Acer_truncatum_newGene_11963
Cluster 3	Atru.chr3.901.gene
Cluster 3	Atru.chr3.4033.gene
Cluster 3	Atru.chr2.81.gene
Cluster 3	Atru.chr10.1727.gene
Cluster 3	Atru.chr7.2554.gene
Cluster 3	Atru.chr8.976.gene
Cluster 3	Atru.chr6.3244_Atru.chr6.3245.gene
Cluster 3	Acer_truncatum_newGene_4941
Cluster 3	Atru.chr3.3528.gene
Cluster 3	Atru.chr6.2770.gene
Cluster 3	Atru.chr4.2591.gene
Cluster 3	Acer_truncatum_newGene_12146
Cluster 3	Atru.chr11.236.gene
Cluster 3	Atru.chr6.1362.gene
Cluster 3	Atru.chr11.1709.gene
Cluster 3	Atru.chr8.1713.gene
Cluster 3	Atru.chr4.2560.gene
Cluster 3	Atru.chr11.2470.gene
Cluster 3	Atru.chr3.2028.gene
Cluster 3	Atru.chr8.1895.gene
Cluster 3	Atru.chr7.1669.gene
Cluster 3	Atru.chr3.951.gene
Cluster 3	Acer_truncatum_newGene_9504
Cluster 3	Atru.chr11.2133.gene
Cluster 3	Atru.chr12.367.gene
Cluster 3	Atru.chr12.380.gene
Cluster 3	Atru.chr13.825.gene
Cluster 3	Atru.chr8.2571.gene
Cluster 3	Atru.chr9.1829.gene
Cluster 3	Atru.chr11.2618.gene
Cluster 3	Atru.chr8.2443.gene
Cluster 3	Acer_truncatum_newGene_2780
Cluster 3	Atru.chr3.621.gene
Cluster 3	Atru.chr9.2226.gene
Cluster 3	Acer_truncatum_newGene_5251
Cluster 3	Atru.chr3.1928.gene
Cluster 3	Atru.chr1.2915.gene
Cluster 3	Acer_truncatum_newGene_8556
Cluster 3	Atru.chr2.2102.gene
Cluster 3	Atru.chr8.2524_Atru.chr8.2525.gene
Cluster 3	Atru.chr8.975.gene
Cluster 3	Atru.chr4.22.gene
Cluster 3	Atru.chr7.2023.gene
Cluster 3	Atru.chr13.279.gene
Cluster 3	Atru.chr9.149.gene
Cluster 3	Acer_truncatum_newGene_562
Cluster 3	Atru.chr5.1137.gene
Cluster 3	Acer_truncatum_newGene_12132
Cluster 3	Acer_truncatum_newGene_8745
Cluster 3	Acer_truncatum_newGene_7749
Cluster 3	Atru.chr6.948.gene
Cluster 3	Atru.chr8.178.gene
Cluster 3	Atru.chr9.1882.gene
Cluster 3	Atru.chr7.1797.gene
Cluster 3	Atru.chr9.2166.gene
Cluster 3	Atru.chr13.518.gene
Cluster 3	Atru.chr4.2286.gene
Cluster 3	Atru.chr13.1493.gene
Cluster 3	Atru.chr9.2192.gene
Cluster 3	Atru.chr6.1745.gene
Cluster 3	Atru.chr13.713.gene
Cluster 3	Atru.chr9.2090.gene
Cluster 3	Acer_truncatum_newGene_794
Cluster 3	Atru.chr12.1390.gene
Cluster 3	Atru.chr7.1844.gene
Cluster 3	Atru.chr13.602.gene
Cluster 3	Acer_truncatum_newGene_6822
Cluster 3	Atru.chr1.2990.gene
Cluster 3	Atru.chr13.688.gene
Cluster 3	Acer_truncatum_newGene_3709
Cluster 3	Atru.chr3.622.gene
Cluster 3	Acer_truncatum_newGene_8089
Cluster 3	Atru.chr3.3085.gene
Cluster 3	Atru.chr4.2394.gene
Cluster 3	Atru.chr6.1781.gene
Cluster 3	Atru.chr3.133.gene
Cluster 3	Acer_truncatum_newGene_10890
Cluster 3	Atru.chr5.1590.gene
Cluster 3	Acer_truncatum_newGene_6672
Cluster 3	Atru.chr1.327.gene
Cluster 3	Atru.chr13.917.gene
Cluster 3	Atru.chr13.373.gene
Cluster 3	Atru.chr6.3219.gene
Cluster 3	Atru.chr6.1955.gene
Cluster 3	Atru.chr1.2722.gene
Cluster 3	Atru.chr1.3734.gene
Cluster 3	Atru.chr11.2619.gene
Cluster 3	Atru.chr8.301.gene
Cluster 3	Atru.chr13.764.gene
Cluster 3	Atru.chr3.1393.gene
Cluster 3	Acer_truncatum_newGene_6200
Cluster 3	Atru.chr4.2752.gene
Cluster 3	Atru.chr3.2029.gene
Cluster 3	Atru.chr13.606.gene
Cluster 3	Atru.BG.89.p
Cluster 3	Atru.chr6.2597.gene
Cluster 3	Atru.chr10.1050.gene
Cluster 3	Atru.chr5.2630.gene
Cluster 3	Atru.chr11.1894.gene
Cluster 3	Acer_truncatum_newGene_12656
Cluster 3	Atru.chr3.2670.gene
Cluster 3	Atru.chr3.2881.gene
Cluster 3	Atru.chr3.575.gene
Cluster 3	Atru.chr7.1745.gene
Cluster 3	Acer_truncatum_newGene_7363
Cluster 3	Atru.chr8.1956.gene
Cluster 3	Atru.chr3.3024.gene
Cluster 3	Atru.chr4.2352.gene
Cluster 3	Atru.chr6.1274.gene
Cluster 3	Atru.chr3.3637.gene
Cluster 3	Acer_truncatum_newGene_12191
Cluster 3	Acer_truncatum_newGene_12449
Cluster 3	Atru.chr8.1964.gene
Cluster 3	Acer_truncatum_newGene_2809
Cluster 3	Acer_truncatum_newGene_1380
Cluster 3	Atru.chr1.4071.gene
Cluster 3	Atru.chr8.149.gene
Cluster 3	Atru.chr12.2412.gene
[truncated: 7,128 more rows]

## Sheet: Table S8
Table S8. KEGG enrichment analysis of DEGs in different clusters
Traits	Pathway ID	Description	Number	Padjust	KEGG_A_class	KEGG_B_class	All (3820)	Pvalue	Genes	K_IDs
Cluster 1	ko00195	Photosynthesis	19	6.18032e-18	Metabolism	Energy metabolism	56	2.37705e-19	Acer_truncatum_newGene_1612;Atru.chr6.1742;Atru.chr6.2016;Atru.chr6.3034;Atru.chr6.3527;Atru.chr10.2230;Atru.chr10.620;Atru.chr10.966;Atru.chr11.2199;Atru.chr12.545;Atru.chr13.210;Atru.chr2.3894;Atru.chr3.3161;Atru.chr3.477;Atru.chr4.2460;Atru.chr4.905;Atru.chr5.1457;Atru.chr5.1586;Atru.chr5.1920	K02690+K02639+K02717+K08902+K02699+K02115+K02694+K02698+K02723+K02717+K02638+K08905+K14332+K02716+K02639+K02701+K02692+K02721+K02693
Cluster 1	ko00196	Photosynthesis - antenna proteins	10	3.98218e-12	Metabolism	Energy metabolism	18	3.06321e-13	Atru.chr6.1130;Atru.chr6.3363;Atru.chr7.2486;Atru.chr8.2228;Atru.chr9.216;Atru.chr10.1350;Atru.chr11.2325;Atru.chr12.21;Atru.chr12.735;Atru.chr13.2627	K08917+K08913+K08909+K08915+K08910+K08912+K08908+K08915+K08907+K08916
Cluster 1	ko01100	Metabolic pathways	17	3.8156e-06	Metabolism	Global and overview maps	202	4.40261e-07	Acer_truncatum_newGene_1612;Atru.chr6.1130;Atru.chr6.1759;Atru.chr6.3363;Atru.chr7.2486;Atru.chr8.2228;Atru.chr9.216;Atru.chr10.1350;Atru.chr10.2230;Atru.chr10.620;Atru.chr11.2325;Atru.chr12.21;Atru.chr12.735;Atru.chr13.2627;Atru.chr13.295;Atru.chr5.1457;Atru.chr5.1920	K02690+K08917+K02437+K08913+K08909+K08915+K08910+K08912+K02115+K02694+K08908+K08915+K08907+K08916+K03860+K02692+K02693
Cluster 1	ko00260	Glycine, serine and threonine metabolism	1	0.212882	Metabolism	Amino acid metabolism	2	0.0409389	Atru.chr6.1759	K02437
Cluster 1	ko00630	Glyoxylate and dicarboxylate metabolism	1	0.212882	Metabolism	Carbohydrate metabolism	2	0.0409389	Atru.chr6.1759	K02437
Cluster 2	ko04626	Plant-pathogen interaction	16	0.0157084	Organismal Systems	Environmental adaptation	616	0.00112203	Acer_truncatum_newGene_2062;Acer_truncatum_newGene_2123;Acer_truncatum_newGene_2427;Acer_truncatum_newGene_4594;Acer_truncatum_newGene_6042;Acer_truncatum_newGene_7187;Acer_truncatum_newGene_8168;Acer_truncatum_newGene_8237;Acer_truncatum_newGene_9672;Acer_truncatum_newGene_991;Acer_truncatum_newGene_995;Acer_truncatum_newGene_9989;Acer_truncatum_newGene_12537;Atru.chr6.1895;Atru.chr1.742;Atru.ch…	K13459+K13459+K13457+K13459+K13459+K13466+K16224+K13457+K16225+K13457+K13457+K13457+K05391+K18878+K05391+K13448
Cluster 3	ko04075	Plant hormone signal transduction	18	0.0547257	Environmental Information Processing	Signal transduction	359	0.00210483	Acer_truncatum_newGene_6537;Acer_truncatum_newGene_7473;Acer_truncatum_newGene_7987;Atru.chr6.1707;Atru.chr6.243;Atru.chr7.1138;Atru.chr7.1739;Atru.chr7.1808;Atru.chr8.1810;Atru.chr1.4071;Atru.chr9.1935;Atru.chr9.1944;Atru.chr11.2470;Atru.chr11.2499;Atru.chr12.1125;Atru.chr2.827;Atru.chr1.2351;Atru.chr5.1400	K14486+K14484+K14491+K13422+K14486+K14515+K13464+K13464+K14488+K13464+K14486+K14494+K14494+K14494+K14514+K14484+K14494+K14495
Cluster 3	ko04712	Circadian rhythm - plant	6	0.260705	Organismal Systems	Environmental adaptation	90	0.0213812	Atru.chr6.2597;Atru.chr8.1834;Atru.chr9.1574;Atru.chr1.549;Atru.chr1.2722;Atru.chr4.2065	K16221+K16221+K12133+K16221+K12115+K12119
Cluster 3	ko04016	MAPK signaling pathway - plant	10	0.260705	Environmental Information Processing	Signal transduction	210	0.0300813	Atru.chr6.1707;Atru.chr7.1057;Atru.chr7.1138;Atru.chr10.1574;Atru.chr10.2262;Atru.chr12.1125;Atru.chr13.2195;Atru.chr5.3161;Atru.chr5.3173;Atru.chr5.983	K13422+K20726+K14515+K13425+K13424+K14514+K20557+K20557+K20557+K13425
Cluster 4	ko04075	Plant hormone signal transduction	15	0.00959315	Environmental Information Processing	Signal transduction	359	0.00106591	Acer_truncatum_newGene_3067;Atru.chr6.2020;Atru.chr1.3522;Atru.chr1.374;Atru.chr7.1265;Atru.chr7.2055;Atru.chr7.2056;Atru.chr7.953;Atru.chr9.1665;Atru.chr11.2381;Atru.chr13.1299;Atru.chr4.1798;Atru.chr4.315;Atru.chr5.3179;Atru.chr5.742	K12126+K14508+K14490+K14494+K14494+K14484+K14490+K13422+K13464+K14488+K14431+K13449+K14431+K14488+K14488
Cluster 5	ko04016	MAPK signaling pathway - plant	8	0.0397706	Environmental Information Processing	Signal transduction	210	0.00529929	Acer_truncatum_newGene_2912;Acer_truncatum_newGene_2945;Acer_truncatum_newGene_8567;Atru.chr7.734;Atru.chr8.2350;Atru.chr8.614;Atru.chr3.2384;Atru.chr4.2514	K20599+K20599+K16224+K13449+K13424+K16224+K13424+K16224
Cluster 5	ko04712	Circadian rhythm - plant	5	0.0397706	Organismal Systems	Environmental adaptation	90	0.00596558	Atru.chr12.2429;Atru.chr12.2430;Atru.chr13.2009;Atru.chr3.3751;Atru.chr5.380	K12130+K12130+K12124+K12129+K16221
Cluster 7	ko04141	Protein processing in endoplasmic reticulum	21	6.45288e-05	Genetic Information Processing	Folding, sorting and degradation	514	8.72011e-07	Acer_truncatum_newGene_7708;Acer_truncatum_newGene_9907;Atru.chr6.2469;Atru.chr1.353;Atru.chr7.1903;Atru.chr7.1909;Atru.chr9.1326;Atru.chr9.1644;Atru.chr9.1718;Atru.chr10.955;Atru.chr12.471;Atru.chr12.492;Atru.chr2.2287;Atru.chr1.1997;Atru.chr3.3079;Atru.chr3.3091;Atru.chr3.3851;Atru.chr3.3852;Atru.chr3.3853;Atru.chr3.3865;Atru.chr3.3870	K13993+K04079+K08852+K04079+K13993+K13993+K13993+K03283+K14026+K09584+K03283+K03283+K13993+K13993+K09503+K09503+K03283+K03283+K03283+K13993+K13993
Cluster 7	ko03040	Spliceosome	18	0.0116536	Genetic Information Processing	Transcription	599	0.000314963	Acer_truncatum_newGene_1973;Acer_truncatum_newGene_2207;Acer_truncatum_newGene_8626;Acer_truncatum_newGene_8630;Acer_truncatum_newGene_11860;Atru.chr8.1219;Atru.chr9.1644;Atru.chr11.1139;Atru.chr12.471;Atru.chr12.492;Atru.chr13.33;Atru.chr1.2449;Atru.chr1.2450;Atru.chr3.3851;Atru.chr3.3852;Atru.chr3.3853;Atru.chr3.4063;Atru.chr4.2060	K12818+K12818+K12818+K12818+K12818+K12900+K03283+K12859+K03283+K03283+K12836+K12847+K12847+K03283+K03283+K03283+K12897+K12819
Cluster 8	ko04016	MAPK signaling pathway - plant	20	9.52998e-05	Environmental Information Processing	Signal transduction	210	2.88787e-06	Acer_truncatum_newGene_581;Acer_truncatum_newGene_8137;Acer_truncatum_newGene_8392;Acer_truncatum_newGene_8524;Acer_truncatum_newGene_8561;Acer_truncatum_newGene_8569;Atru.chr6.1711;Atru.chr1.3566;Atru.chr6.58;Atru.chr8.2324;Atru.chr11.114;Atru.chr12.107;Atru.chr12.175;Atru.chr13.744;Atru.chr1.242;Atru.chr3.483;Atru.chr4.1713;Atru.chr4.2565;Atru.chr5.1816;Atru.chr5.2121	K20729+K16224+K16224+K16224+K16224+K16224+K14496+K16224+K16224+K14496+K20725+K14496+K20557+K13425+K14496+K13449+K20558+K20558+K20728+K16224
Cluster 8	ko04075	Plant hormone signal transduction	25	0.000692771	Environmental Information Processing	Signal transduction	359	4.19861e-05	Acer_truncatum_newGene_2512;Atru.chr6.1711;Atru.chr6.3039;Atru.chr7.1620;Atru.chr7.2438;Atru.chr1.388;Atru.chr8.2215;Atru.chr8.2324;Atru.chr9.1546;Atru.chr9.456;Atru.chr1.121;Atru.chr12.107;Atru.chr12.2361;Atru.chr13.1389;Atru.chr13.752;Atru.chr13.938;Atru.chr2.3126;Atru.chr3.256;Atru.chr1.242;Atru.chr3.3980;Atru.chr3.483;Atru.chr4.2516;Atru.chr5.1567;Atru.chr5.2595;Atru.chr5.3283	K14494+K14496+K14487+K14508+K14484+K14494+K13946+K14496+K14494+K14505+K14488+K14496+K14488+K13946+K14505+K14484+K14487+K14505+K14496+K14494+K13449+K14499+K14484+K14505+K13946
Cluster 8	ko03050	Proteasome	6	0.0310937	Genetic Information Processing	Folding, sorting and degradation	48	0.00285505	Acer_truncatum_newGene_11641;Acer_truncatum_newGene_11642;Atru.chr9.2452;Atru.chr10.915;Atru.chr10.932;Atru.chr3.204	K06699+K06699+K06699+K03029+K03029+K03030
Cluster 9	ko03018	RNA degradation	10	0.0479076	Genetic Information Processing	Folding, sorting and degradation	90	0.00330397	Acer_truncatum_newGene_7120;Atru.chr6.3380;Atru.chr7.2095;Atru.chr8.1982;Atru.chr13.1191;Atru.chr13.1193;Atru.chr13.20;Atru.chr3.2652;Atru.chr5.1333;Atru.chr5.1732	K12589+K12589+K12590+K12608+K04077+K04077+K12600+K03678+K03679+K12608
Cluster 9	ko04712	Circadian rhythm - plant	10	0.0479076	Organismal Systems	Environmental adaptation	90	0.00330397	Acer_truncatum_newGene_7915;Atru.chr7.2031;Atru.chr8.2542;Atru.chr10.1668;Atru.chr11.274;Atru.chr11.289;Atru.chr11.911;Atru.chr2.1539;Atru.chr1.2156;Atru.chr5.553	K16241+K12125+K12133+K16222+K12135+K12135+K12116+K16222+K12133+K12133
Cluster 12	ko04016	MAPK signaling pathway - plant	9	0.00632608	Environmental Information Processing	Signal transduction	210	0.000351449	Acer_truncatum_newGene_8520;Atru.chr7.2657;Atru.chr10.2411;Atru.chr3.267;Atru.chr3.2868;Atru.chr1.2580;Atru.chr5.1663;Atru.chr5.489;Atru.chr5.562	K16224+K13425+K13424+K13425+K14514+K13424+K14516+K13422+K13425

## Sheet: Table S9
Table S9. The genes in co-expression network.
Traits	Shared name
Turquoise	Atru.chr5.1308
Turquoise	Atru.chr11.1857
Turquoise	Atru.chr11.2625
Turquoise	Acer_truncatum_newGene_12589
Turquoise	Atru.chr6.2180
Turquoise	Atru.chr13.1138
Turquoise	Atru.chr7.1928
Turquoise	Atru.chr13.2060
Turquoise	Atru.chr7.1978
Turquoise	Atru.chr13.1709
Turquoise	Acer_truncatum_newGene_1274
Turquoise	Atru.chr4.3155
Turquoise	Acer_truncatum_newGene_7481
Turquoise	Atru.chr8.210
Turquoise	Acer_truncatum_newGene_3687
Turquoise	Atru.chr5.2320
Turquoise	Atru.chr7.2561
Turquoise	Atru.chr12.1117
Turquoise	Atru.chr1.231
Turquoise	Atru.chr8.1888
Turquoise	Atru.chr11.1858
Turquoise	Atru.chr4.2713
Turquoise	Atru.chr12.12
Turquoise	Atru.chr9.1505
Turquoise	Atru.chr6.2046
Turquoise	Atru.chr1.3097
Turquoise	Atru.chr7.1421
Turquoise	Atru.chr2.1262
Turquoise	Atru.chr5.2697
Turquoise	Atru.chr4.2988
Turquoise	Atru.chr13.387
Turquoise	Atru.chr1.3101
Turquoise	Atru.chr5.3204
Turquoise	Acer_truncatum_newGene_2540
Turquoise	Atru.chr13.923
Turquoise	Atru.chr5.1299
Turquoise	Atru.chr5.2144
Turquoise	Acer_truncatum_newGene_4376
Turquoise	Atru.chr13.23
Turquoise	Atru.chr2.1261
Turquoise	Atru.chr7.1729
Turquoise	Atru.chr13.150
Turquoise	Atru.chr3.674
Turquoise	Atru.chr2.228
Turquoise	Atru.chr5.633
Turquoise	Atru.chr13.1161
Turquoise	Atru.chr10.1153
Turquoise	Atru.chr3.1025
Turquoise	Atru.chr13.254
Turquoise	Atru.chr7.1379
Turquoise	Atru.chr13.1273
Turquoise	Atru.chr9.1452
Turquoise	Atru.chr12.759
Turquoise	Acer_truncatum_newGene_4704
Turquoise	Atru.chr2.2401
Turquoise	Atru.chr8.426
Turquoise	Atru.chr12.2356
Turquoise	Atru.chr13.537
Turquoise	Atru.chr4.3026
Turquoise	Atru.chr12.808
Turquoise	Acer_truncatum_newGene_8474
Turquoise	Atru.chr1.1176
Turquoise	Atru.chr5.2439
Turquoise	Atru.chr7.1644
Turquoise	Atru.chr3.719
Turquoise	Atru.chr12.1547
Turquoise	Atru.chr8.1631
Turquoise	Atru.chr6.1945
Turquoise	Atru.chr6.2478
Turquoise	Atru.chr6.1974
Turquoise	Atru.chr2.227
Turquoise	Atru.chr9.2412
Turquoise	Atru.chr5.631
Turquoise	Atru.chr13.381
Turquoise	Atru.chr13.1191
Turquoise	Atru.chr11.2589
Turquoise	Atru.chr3.567
Turquoise	Atru.chr8.2398
Turquoise	Acer_truncatum_newGene_5908
Turquoise	Atru.chr13.1934
Turquoise	Acer_truncatum_newGene_7118
Turquoise	Atru.chr11.2391
Turquoise	Atru.chr10.1429
Turquoise	Acer_truncatum_newGene_6985
Turquoise	Atru.chr1.3569
Turquoise	Atru.chr2.21
Turquoise	Atru.chr6.2784
Turquoise	Atru.chr12.196
Turquoise	Atru.chr5.3537
Turquoise	Atru.chr10.2096
Turquoise	Acer_truncatum_newGene_6130
Turquoise	Atru.chr3.3899
Turquoise	Atru.chr6.2817
Turquoise	Atru.chr2.1857
Turquoise	Atru.chr6.196
Turquoise	Atru.chr5.3505_Atru.chr5.3517_Atru.chr5.3521_Atru.chr5.3524
Turquoise	Atru.chr2.1856
Turquoise	Acer_truncatum_newGene_856
Turquoise	Acer_truncatum_newGene_7110
Turquoise	Atru.chr4.2716
Turquoise	Acer_truncatum_newGene_7448
Turquoise	Atru.chr8.1104
Turquoise	Atru.chr4.3163
Turquoise	Atru.chr4.1894
Turquoise	Atru.chr8.1973
Turquoise	Atru.chr1.3099
Turquoise	Atru.chr3.3814
Turquoise	Atru.chr1.2988
Turquoise	Atru.chr9.2104
Turquoise	Atru.BG.172.p
Turquoise	Atru.chr7.1977
Turquoise	Atru.chr4.2759
Turquoise	Atru.chr10.1173
Turquoise	Atru.chr1.2930
Turquoise	Atru.chr4.1930
Turquoise	Acer_truncatum_newGene_8633
Turquoise	Atru.chr6.2697
Turquoise	Acer_truncatum_newGene_1408
Turquoise	Atru.chr2.1141
Turquoise	Atru.chr5.3034
Turquoise	Atru.chr11.2004
Turquoise	Acer_truncatum_newGene_2726
Turquoise	Atru.chr1.2694
Turquoise	Atru.chr5.348
Turquoise	Acer_truncatum_newGene_1215
Turquoise	Atru.chr4.2533
Turquoise	Atru.chr4.2347
Turquoise	Atru.chr4.2532
Turquoise	Atru.chr8.2397
Turquoise	Atru.chr9.1471
Turquoise	Atru.chr10.1344
Turquoise	Atru.chr7.219
Turquoise	Atru.chr6.1979
Turquoise	Acer_truncatum_newGene_1407
Turquoise	Atru.chr1.2734
Turquoise	Atru.chr5.1113
Turquoise	Atru.chr8.1754
Turquoise	Atru.chr7.709
Turquoise	Atru.chr4.2348
Turquoise	Atru.chr5.1364
Turquoise	Atru.chr6.2490
Turquoise	Acer_truncatum_newGene_950
Turquoise	Atru.chr5.1291
Turquoise	Atru.chr10.1140
Turquoise	Atru.chr8.2317
Turquoise	Atru.chr10.1845
Turquoise	Atru.chr11.2458
Turquoise	Atru.chr11.289
Turquoise	Atru.chr13.972
Turquoise	Atru.chr2.608
Turquoise	Atru.chr2.609
Turquoise	Atru.chr12.2398
Turquoise	Atru.chr12.205
Turquoise	Atru.chr2.78
Turquoise	Acer_truncatum_newGene_6453
Turquoise	Atru.chr2.414
Turquoise	Atru.chr10.1154
Turquoise	Atru.chr6.3188
Turquoise	Atru.chr2.2929
Turquoise	Atru.chr8.2254
Turquoise	Acer_truncatum_newGene_11819
Turquoise	Atru.chr5.3538
Turquoise	Atru.chr13.1114
Turquoise	Atru.chr4.1377
Turquoise	Atru.chr12.484
Turquoise	Atru.chr4.3183
Turquoise	Atru.chr6.2007
Turquoise	Atru.chr2.1482
Turquoise	Atru.chr12.96
Turquoise	Atru.chr7.932
Turquoise	Atru.chr10.1799
Turquoise	Atru.chr9.2191
Turquoise	Atru.chr10.1427
Turquoise	Acer_truncatum_newGene_8708
Turquoise	Atru.chr7.56
Turquoise	Atru.chr1.503
Turquoise	Atru.chr5.1477
Turquoise	Acer_truncatum_newGene_364
Turquoise	Atru.chr5.968
Turquoise	Atru.chr10.1697
Turquoise	Atru.chr6.3220
Turquoise	Atru.chr11.2160
Turquoise	Atru.ctg752_3.51
Turquoise	Atru.chr5.678
Turquoise	Atru.ctg752_3.93
Turquoise	Atru.chr1.600
Turquoise	Atru.chr4.2860
Turquoise	Atru.chr5.613
Turquoise	Atru.chr12.507
Turquoise	Atru.chr7.2575
Turquoise	Atru.chr6.1768
Turquoise	Atru.chr3.1162
Turquoise	Atru.chr2.2764
Turquoise	Atru.chr3.356
Turquoise	Atru.chr5.2475
Turquoise	Atru.chr9.2527
Turquoise	Acer_truncatum_newGene_9573
Turquoise	Acer_truncatum_newGene_5255
Turquoise	Acer_truncatum_newGene_480
Turquoise	Atru.chr3.943
Turquoise	Atru.chr8.124
Turquoise	Atru.chr6.2178
Turquoise	Atru.chr1.2729
Turquoise	Acer_truncatum_newGene_1532
Turquoise	Atru.chr5.3442
Turquoise	Atru.chr12.1416
Turquoise	Atru.chr9.2158
Turquoise	Atru.chr13.1873
Turquoise	Atru.chr8.1780
Turquoise	Acer_truncatum_newGene_8295
Turquoise	Atru.chr7.2049
Turquoise	Atru.chr6.2045
Turquoise	Atru.chr5.612
Turquoise	Atru.chr10.1696
Turquoise	Atru.chr8.1787
Turquoise	Acer_truncatum_newGene_11655
Turquoise	Acer_truncatum_newGene_11719
Turquoise	Atru.chr4.1722
Turquoise	Atru.chr9.2570
Turquoise	Atru.chr9.490
Turquoise	Atru.chr13.36
Turquoise	Atru.chr8.2013
Turquoise	Atru.chr7.2089
Turquoise	Atru.chr6.56
Turquoise	Acer_truncatum_newGene_1420
Turquoise	Atru.chr13.51
Turquoise	Atru.chr13.118
Turquoise	Atru.chr9.2596
Turquoise	Atru.chr1.197
Turquoise	Atru.chr12.1678
Turquoise	Atru.chr6.1816
Turquoise	Atru.chr3.962
Turquoise	Atru.chr4.2915
Turquoise	Acer_truncatum_newGene_2669
Turquoise	Atru.chr13.201
Turquoise	Atru.chr4.2756
Yellow	Atru.chr10.2238
Yellow	Acer_truncatum_newGene_1200
Yellow	Atru.chr8.189
Yellow	Atru.chr12.2390
Yellow	Atru.chr7.2589
Yellow	Atru.chr5.3491
Yellow	Acer_truncatum_newGene_11938
Yellow	Atru.chr7.1891
Yellow	Atru.chr7.2345
Yellow	Atru.chr13.1653
Yellow	Atru.chr6.3443
Yellow	Atru.chr1.550
Yellow	Atru.chr4.2579
Yellow	Acer_truncatum_newGene_8106
Yellow	Acer_truncatum_newGene_1584
Yellow	Acer_truncatum_newGene_11041
Yellow	Acer_truncatum_newGene_10900
Yellow	Atru.chr6.3031
Yellow	Atru.chr12.2416
Yellow	Atru.chr1.4003
Yellow	Atru.chr5.640
Yellow	Atru.chr4.410
Yellow	Acer_truncatum_newGene_6400
Yellow	Acer_truncatum_newGene_11538
Yellow	Atru.chr13.1077
Yellow	Atru.chr9.1809
Yellow	Acer_truncatum_newGene_7808
Yellow	Atru.chr10.2318
Yellow	Atru.chr10.2160
Yellow	Acer_truncatum_newGene_5089
Yellow	Atru.chr7.1241
Yellow	Atru.chr12.1591
Yellow	Acer_truncatum_newGene_388
Yellow	Atru.chr8.2449
Yellow	Acer_truncatum_newGene_3772
Yellow	Acer_truncatum_newGene_9671
Yellow	Atru.chr3.3753
Yellow	Atru.chr7.2056
Yellow	Acer_truncatum_newGene_8183
Yellow	Atru.chr12.47
Yellow	Atru.chr1.861_Atru.chr1.862
Yellow	Atru.chr1.2544
Yellow	Atru.chr2.969
Yellow	Atru.chr7.1919
Yellow	Acer_truncatum_newGene_5005
Yellow	Atru.chr13.2000
Yellow	Atru.chr11.2660
Yellow	Atru.chr12.1253
Yellow	Acer_truncatum_newGene_1588
Yellow	Atru.chr13.2503
Yellow	Atru.chr3.1337
Yellow	Acer_truncatum_newGene_10208
Yellow	Acer_truncatum_newGene_6997
Yellow	Atru.chr10.263
Yellow	Atru.chr10.1778
Yellow	Atru.chr10.1297
Yellow	Acer_truncatum_newGene_461
Yellow	Atru.chr5.2832
Yellow	Atru.chr11.2010
Yellow	Acer_truncatum_newGene_462
Yellow	Atru.chr2.2636
Yellow	Atru.chr3.1168
Yellow	Atru.chr12.2456
Yellow	Acer_truncatum_newGene_3764
Yellow	Acer_truncatum_newGene_11944
Yellow	Atru.chr7.1656
Yellow	Acer_truncatum_newGene_10679
Yellow	Atru.chr6.1440
Yellow	Acer_truncatum_newGene_1455
Yellow	Atru.chr2.144
Yellow	Acer_truncatum_newGene_9531
Yellow	Atru.chr1.3256
Yellow	Atru.chr8.689
Yellow	Atru.chr6.323
Yellow	Atru.chr2.1322
Yellow	Atru.chr11.1945
Yellow	Atru.chr13.463
Yellow	Atru.chr8.2350
Yellow	Acer_truncatum_newGene_10657
Yellow	Atru.chr8.2431
Yellow	Acer_truncatum_newGene_8534
Yellow	Acer_truncatum_newGene_9537
Yellow	Acer_truncatum_newGene_1134
Yellow	Acer_truncatum_newGene_1036
Yellow	Atru.chr2.3052
Yellow	Acer_truncatum_newGene_9566
Yellow	Atru.chr9.2078
Yellow	Atru.chr12.521
Yellow	Atru.chr1.954
Yellow	Acer_truncatum_newGene_7540
Yellow	Atru.chr4.1442
Yellow	Atru.chr6.3014
Yellow	Atru.chr13.548
Yellow	Acer_truncatum_newGene_8809
Yellow	Atru.chr7.2082
Yellow	Atru.chr9.2017
Yellow	Atru.chr3.31
Yellow	Acer_truncatum_newGene_1610
Yellow	Atru.chr10.2341
Yellow	Atru.chr3.639
Yellow	Atru.chr7.2542
Yellow	Acer_truncatum_newGene_1204
Yellow	Atru.chr3.3379
Yellow	Acer_truncatum_newGene_132
Yellow	Atru.chr4.2402
Yellow	Acer_truncatum_newGene_4703
Yellow	Atru.chr12.46
Yellow	Atru.chr3.4273
Yellow	Atru.chr3.2495
Yellow	Atru.chr7.1096
Yellow	Acer_truncatum_newGene_12014
Yellow	Acer_truncatum_newGene_6553
Yellow	Atru.chr13.167
Yellow	Acer_truncatum_newGene_4957
Yellow	Atru.chr9.2382
Yellow	Atru.chr10.1640
Yellow	Atru.chr9.1830
Yellow	Atru.chr2.135
Yellow	Atru.chr7.2118
Yellow	Acer_truncatum_newGene_5394
Yellow	Atru.chr5.977
Yellow	Acer_truncatum_newGene_10067
Yellow	Atru.chr7.1444
Yellow	Atru.chr6.3328
Yellow	Atru.chr4.1958
Yellow	Atru.chr1.3108
Yellow	Atru.chr9.745
Yellow	Atru.chr1.3714
Yellow	Atru.chr7.1746
Yellow	Atru.chr13.464
Yellow	Atru.chr3.3189
Yellow	Atru.chr6.3344
Yellow	Atru.chr4.1509
Yellow	Acer_truncatum_newGene_460
Yellow	Atru.chr1.1657
Yellow	Atru.chr7.2055
Yellow	Acer_truncatum_newGene_8015
Yellow	Atru.chr11.360
Yellow	Atru.chr5.212
Yellow	Acer_truncatum_newGene_9812
Yellow	Atru.chr13.1198
Yellow	Atru.chr9.568
Yellow	Atru.chr11.1276
Yellow	Acer_truncatum_newGene_12279
Yellow	Atru.chr4.1976
Yellow	Atru.chr9.1251
Yellow	Acer_truncatum_newGene_2620
Yellow	Atru.ctg752_3.15
Yellow	Atru.chr1.1086
Yellow	Acer_truncatum_newGene_4615
Yellow	Atru.chr8.2008
Yellow	Atru.chr3.952
Yellow	Atru.chr8.1865
Yellow	Atru.chr8.1584
Yellow	Atru.chr13.376
Yellow	Atru.chr1.1834
Yellow	Atru.chr3.953
Yellow	Acer_truncatum_newGene_11174
Yellow	Acer_truncatum_newGene_2102
Yellow	Atru.chr3.3900
Yellow	Atru.chr2.190
Yellow	Acer_truncatum_newGene_11170
Yellow	Acer_truncatum_newGene_326
Yellow	Acer_truncatum_newGene_944
Yellow	Acer_truncatum_newGene_9166
Yellow	Atru.chr8.2009
Yellow	Atru.chr9.890
Yellow	Acer_truncatum_newGene_2536
Yellow	Atru.chr13.664
Yellow	Acer_truncatum_newGene_2732
Yellow	Atru.chr3.1410
Yellow	Atru.chr11.58
Yellow	Atru.chr6.3274
Yellow	Atru.chr11.713
Yellow	Atru.chr9.1425
Yellow	Atru.chr6.2020
Yellow	Acer_truncatum_newGene_8374
Yellow	Atru.chr4.1505
Yellow	Atru.chr1.1985
Yellow	Atru.chr5.718
Yellow	Atru.chr2.1291
Yellow	Acer_truncatum_newGene_7692
Yellow	Atru.chr6.1182
Yellow	Atru.chr7.1831
Yellow	Acer_truncatum_newGene_10160
Yellow	Atru.chr3.3902
Yellow	Atru.chr12.1252
Yellow	Atru.chr10.2162
Yellow	Atru.chr5.2417
Yellow	Atru.chr11.1466
Yellow	Atru.chr11.1529
Yellow	Atru.BG.94.p
Yellow	Atru.chr5.1871
Yellow	Atru.chr2.2066
Yellow	Acer_truncatum_newGene_8849
Yellow	Atru.chr1.426
Yellow	Atru.chr4.2498
Yellow	Acer_truncatum_newGene_1466
Yellow	Atru.chr6.2019
Yellow	Acer_truncatum_newGene_1399
Yellow	Acer_truncatum_newGene_1421
Yellow	Atru.chr5.576
Yellow	Atru.chr3.4022
Yellow	Acer_truncatum_newGene_10812
Yellow	Atru.chr13.811
Yellow	Atru.chr8.1007
Yellow	Acer_truncatum_newGene_10985
Yellow	Atru.chr1.3899
Yellow	Atru.chr3.1331
Yellow	Acer_truncatum_newGene_2280
Yellow	Acer_truncatum_newGene_9612
Yellow	Atru.chr3.1221
Yellow	Atru.chr6.2722
Yellow	Atru.chr9.1573
Yellow	Acer_truncatum_newGene_11280
Yellow	Atru.chr6.2104
Yellow	Atru.chr5.856
Yellow	Atru.chr9.2413_Atru.chr9.2414
Yellow	Acer_truncatum_newGene_3567
Yellow	Acer_truncatum_newGene_5679
Yellow	Acer_truncatum_newGene_11775
Yellow	Atru.chr9.917
Yellow	Atru.chr12.201_Atru.chr12.202
Yellow	Atru.chr4.2581
Yellow	Acer_truncatum_newGene_7739
Yellow	Atru.chr7.581
Yellow	Atru.chr6.138
Yellow	Acer_truncatum_newGene_9591
Yellow	Atru.chr8.2322
Yellow	Atru.chr13.2037
Yellow	Atru.chr3.3505
Yellow	Atru.chr7.1665
Yellow	Acer_truncatum_newGene_8803
Yellow	Atru.chr9.2234
Yellow	Atru.chr10.2013
Yellow	Atru.chr3.2953
Yellow	Atru.chr1.329
Yellow	Atru.chr10.2075
Yellow	Atru.chr5.1560
Yellow	Atru.chr13.71
Yellow	Atru.BG.96.p
Yellow	Atru.chr5.1771
Yellow	Atru.chr3.1358
Yellow	Atru.chr12.1872
Yellow	Acer_truncatum_newGene_4125
Yellow	Acer_truncatum_newGene_12038
Yellow	Atru.chr6.2905
Yellow	Atru.chr1.2449
Yellow	Atru.chr5.370
Yellow	Atru.chr8.2383
Yellow	Acer_truncatum_newGene_2464
Yellow	Acer_truncatum_newGene_2390
Yellow	Acer_truncatum_newGene_11309
Yellow	Atru.chr3.511
Yellow	Atru.chr1.1138
Yellow	Atru.chr1.2450
Yellow	Acer_truncatum_newGene_5043
Yellow	Acer_truncatum_newGene_5439
Yellow	Atru.chr9.1370
Yellow	Acer_truncatum_newGene_6061
Yellow	Acer_truncatum_newGene_7944
Yellow	Atru.chr10.1379
Yellow	Atru.chr6.3150
Yellow	Acer_truncatum_newGene_8901
Yellow	Atru.chr12.1924
Yellow	Atru.chr3.3901
Yellow	Atru.chr2.3214
Yellow	Atru.chr6.1181
Yellow	Atru.chr6.1306
Yellow	Atru.chr8.2415
Yellow	Atru.chr1.1087
Yellow	Atru.chr8.2534
Yellow	Atru.chr7.1963
Yellow	Acer_truncatum_newGene_1771
Yellow	Atru.chr7.1696
Blue	Atru.chr2.3626
Blue	Atru.chr1.633
Blue	Atru.chr1.1390
Blue	Atru.chr5.1070
Blue	Atru.chr13.1540
Blue	Atru.chr3.1326
Blue	Atru.chr2.18
Blue	Atru.chr3.798
Blue	Atru.chr7.233
Blue	Atru.chr7.1952
Blue	Atru.chr11.2022
Blue	Atru.chr3.849
Blue	Atru.chr6.2891
Blue	Atru.chr7.884
Blue	Atru.chr2.3686
Blue	Atru.chr1.3670
Blue	Atru.BG.304.p
Blue	Atru.chr4.2006
Blue	Atru.chr8.162
Blue	Atru.chr13.454
Blue	Atru.chr7.2626
Blue	Atru.chr7.2045
Blue	Atru.chr6.2070
Blue	Atru.chr2.607
Blue	Atru.chr3.2843
Blue	Atru.chr3.3832
Blue	Atru.chr13.206
Blue	Atru.chr6.1165
Blue	Atru.chr11.1268
Blue	Atru.chr9.1546
Blue	Atru.chr3.2924
Blue	Atru.chr4.1797
Blue	Atru.chr3.3783
Blue	Atru.chr4.2743
Blue	Atru.chr12.421
Blue	Acer_truncatum_newGene_10145
Blue	Atru.chr1.424
Blue	Atru.chr4.3018
Blue	Atru.chr1.2190
Blue	Atru.chr2.1926
Blue	Atru.chr5.1886
Blue	Atru.chr5.1545
Blue	Atru.chr5.2313
Blue	Atru.chr8.136
Blue	Atru.chr9.1850
Blue	Atru.chr3.3060
Blue	Atru.chr2.1131
Blue	Atru.chr11.2656
Blue	Atru.chr5.2156
Blue	Atru.chr8.1986
Blue	Atru.chr13.1485
Blue	Atru.chr4.2876
Blue	Atru.BG.226.p
Blue	Atru.chr10.808
Blue	Atru.chr10.1577
Blue	Atru.chr2.3687
Blue	Atru.chr6.3311
Blue	Atru.chr13.1012
Blue	Acer_truncatum_newGene_7149
Blue	Acer_truncatum_newGene_170
Blue	Atru.chr6.212
Blue	Acer_truncatum_newGene_4533
Blue	Atru.BG.175.p
Blue	Atru.chr13.137
Blue	Atru.chr5.2411
Blue	Atru.chr9.1771
Blue	Atru.chr8.414
Blue	Atru.chr11.837
Blue	Atru.chr5.1105
Blue	Atru.chr13.2278
Blue	Atru.chr4.2565
Blue	Acer_truncatum_newGene_6339
Blue	Atru.chr11.2551
Blue	Atru.chr2.605
Blue	Atru.chr2.606
Blue	Atru.chr3.306
Blue	Atru.chr5.2322
Blue	Atru.chr1.3545
Blue	Atru.chr9.2037
Blue	Atru.chr9.2030
Blue	Atru.chr5.2429
Blue	Atru.chr6.2494
Blue	Atru.chr8.1011
Blue	Atru.chr5.2828
Blue	Atru.chr4.2551
Blue	Acer_truncatum_newGene_1896
Blue	Atru.chr4.2231
Blue	Atru.chr9.456
Blue	Atru.chr5.2316
Blue	Atru.chr2.407
Blue	Atru.chr4.2552
Blue	Atru.chr1.2112
Blue	Atru.chr3.2554
Blue	Acer_truncatum_newGene_581
Blue	Atru.chr8.2199
Blue	Atru.chr6.1510
Blue	Atru.chr3.1179
Blue	Atru.chr5.1004
Blue	Atru.chr13.96
Blue	Atru.chr4.2556
Blue	Atru.chr3.1246
Blue	Atru.BG.191.p
Blue	Acer_truncatum_newGene_10557
Blue	Atru.chr13.1813
Blue	Atru.chr4.970
Blue	Atru.chr2.409
Blue	Atru.chr3.1783
Blue	Atru.chr1.1042
Blue	Atru.chr7.1292
Blue	Atru.chr3.3190
Blue	Atru.chr10.1864
Blue	Atru.chr4.2742
Blue	Atru.chr5.53
Blue	Atru.chr7.2153
Blue	Atru.chr2.3152
Blue	Acer_truncatum_newGene_7142
Blue	Atru.chr3.970
Blue	Atru.chr2.408
Blue	Atru.chr7.642
Blue	Atru.chr6.3036
Blue	Atru.chr8.973
Blue	Atru.chr4.2550
Blue	Atru.chr2.3783
Blue	Atru.chr3.1212
Blue	Acer_truncatum_newGene_9869
Blue	Atru.chr4.529
Blue	Atru.chr2.3864
Blue	Atru.chr6.3091
Blue	Atru.chr1.1137
Blue	Atru.chr13.97
Blue	Atru.chr10.1971
Blue	Atru.ctg1152.4
Blue	Atru.chr3.3784
Blue	Atru.chr3.2549
Blue	Acer_truncatum_newGene_4919
Blue	Atru.chr1.1986
Blue	Atru.chr5.1540
Blue	Atru.chr3.2867
Blue	Atru.chr3.3051
Blue	Atru.chr5.756
Blue	Atru.chr7.1217
Blue	Atru.chr5.2254
Blue	Atru.chr6.1451
Blue	Atru.chr4.2516
Blue	Atru.chr3.3717
Blue	Acer_truncatum_newGene_12471
Blue	Atru.BG.62.p
Blue	Atru.chr1.1852
Blue	Atru.chr2.604
Blue	Acer_truncatum_newGene_5901
Blue	Atru.chr8.2256
Blue	Atru.chr11.28
Blue	Atru.chr5.757
Blue	Atru.chr11.1330
Blue	Acer_truncatum_newGene_6850
Blue	Acer_truncatum_newGene_10385
Blue	Atru.chr4.2292
Blue	Acer_truncatum_newGene_10629
Blue	Atru.chr3.936
Blue	Acer_truncatum_newGene_6254
Blue	Atru.chr6.3109
Blue	Atru.chr3.2545
Blue	Atru.chr6.3206
Blue	Atru.chr4.2847
Blue	Atru.chr1.3772
Blue	Atru.chr1.937
Blue	Atru.chr8.1493
Blue	Atru.chr3.3835
Blue	Atru.chr13.32
Blue	Atru.chr7.1561
Blue	Atru.chr3.958
Blue	Atru.chr5.642
Blue	Acer_truncatum_newGene_1686
Blue	Acer_truncatum_newGene_71
Blue	Atru.chr2.1626
Blue	Atru.chr1.3167
Blue	Atru.chr9.1852
Blue	Atru.chr9.1225
Blue	Atru.chr8.1470
Blue	Atru.chr7.1861
Blue	Atru.chr5.3118
Blue	Atru.chr3.3629
Blue	Atru.chr8.1724
Blue	Atru.chr8.1112
Blue	Atru.chr10.2106
Blue	Atru.chr5.2734
Blue	Atru.chr13.1463
Blue	Atru.chr2.22
Blue	Atru.chr5.2595
Blue	Atru.chr13.1053
Blue	Atru.chr7.2621
Blue	Atru.chr11.598
Blue	Atru.chr6.2493
Blue	Atru.chr8.39
Blue	Atru.chr9.2396
Blue	Atru.chr3.4212
Blue	Atru.chr3.4046
Blue	Atru.chr13.1472
Blue	Atru.chr7.1482
Blue	Atru.chr3.935
Blue	Atru.chr3.2208
Blue	Atru.chr8.1931
Blue	Atru.chr11.1977
Blue	Atru.chr8.760
Blue	Atru.chr1.3723
Blue	Atru.chr13.866
Blue	Atru.chr8.1615
Blue	Atru.chr7.1753
Blue	Atru.chr3.254
Blue	Acer_truncatum_newGene_1387
Blue	Atru.chr2.1843
Blue	Atru.chr10.2199
Blue	Atru.chr3.2442
Blue	Atru.chr1.2638
Blue	Acer_truncatum_newGene_10827
Blue	Atru.chr1.531
Blue	Atru.chr13.276
Blue	Atru.chr13.1146
Blue	Atru.chr11.1958
Blue	Atru.chr2.427
Blue	Atru.chr1.1489
Blue	Atru.chr1.1405
Blue	Acer_truncatum_newGene_1398
Blue	Atru.chr9.2329
Blue	Atru.chr8.1922
Blue	Atru.chr8.841
Blue	Atru.chr5.1809
Blue	Acer_truncatum_newGene_10554
Blue	Acer_truncatum_newGene_1691
Blue	Atru.chr1.3546
Blue	Atru.chr1.3255
Blue	Atru.chr2.213
Blue	Atru.chr1.3948
Blue	Atru.chr3.1305
Blue	Atru.chr13.38
Blue	Atru.chr2.1255
Blue	Atru.chr10.1480
Blue	Atru.chr10.2033
Blue	Atru.chr6.3228
